# Supplementary material for: Test-time augmentation for deep learning-based cell segmentation on microscopy images
Source: Sci Rep. 2020 Mar 19;10:5068. doi: 10.1038/s41598-020-61808-3 (PMC7081314; doi:10.1038/s41598-020-61808-3)
Supplement: Supplementary file 2 — Supplementary Table 1. [file 41598_2020_61808_MOESM2_ESM.xlsx]

## Sheet: Tissue5_deltas
image	epoch 1	2	3	4	5	6	7	8	9	10	11	12	13	14	15	16	17	18	19	20	21	22	23	24	25	26	27	28	29	30	31	32	33	34	35	36	37	38	39	40	41	42	43	44	45	46	47	48	49
00ae65c1c6631ae6f2be1a449902976e6eb8483bf6b0740d00530220832c6d3e_s00	-0.001	0	0.003	-0.002	0	0	0.001	-0.003	0.002	0.001	0.003	-0.001	0.003	0.003	0.004	0.003	0.004	-0.001	0.002	-0.002	0.002	0.002	-0.001	0.003	0	0.002	0.004	0.005	0.004	0.002	-0.002	0.002	0.001	0.003	0.004	0.004	0.005	0.002	0.004	0.004	0.006	0.005	0.003	0.006	0.004	0.004	0.006	0.006	0.006
0121d6759c5adb290c8e828fc882f37dfaf3663ec885c663859948c154a443ed_s00	0	0.002	-0.001	0	-0.002	0	0	0	0.002	0.001	0.008	-0.001	0.002	0.001	0.001	0.001	0.001	0.001	0.001	0.002	0.001	0.002	0.003	-0.001	0	0.004	0	-0.001	-0.004	-0.006	-0.004	-0.005	-0.003	0	-0.002	0.001	-0.003	0	-0.004	0	-0.003	0	-0.001	0	0	0.001	0.001	-0.003	0.002
01_3_s00	0.008	-0.015	0.001	0.046	0.003	0.006	0.014	0.004	0.005	0.007	0.006	-0.001	0.004	-0.004	0.001	-0.002	-0.003	0.002	-0.003	-0.008	-0.002	-0.003	0.005	-0.001	-0.001	0.001	0.004	-0.008	-0.001	0.001	-0.003	-0.007	-0.006	0.001	0.002	0.006	0.01	0.002	0.008	-0.002	0.006	-0.001	-0.001	0.001	0	0.011	0.024	-0.001	0.002
04_3_s00	0.011	0	-0.002	0.008	0.004	0.001	0.011	0.005	0.012	0.015	0.011	0.004	0.014	0.001	-0.001	0.005	0.008	0.01	0.007	0.003	0.008	-0.005	-0.021	-0.009	-0.018	0.011	0.004	0.007	0.001	0.006	0.022	0.004	0	0.007	0.002	0.011	0.025	-0.01	-0.006	0.026	-0.003	-0.004	0.009	0.007	0.025	0.031	-0.006	0.021	0.025
0bf33d3db4282d918ec3da7112d0bf0427d4eafe74b3ee0bb419770eefe8d7d6_s00	0.001	-0.007	-0.003	0	-0.004	0.004	0.001	-0.005	-0.003	-0.006	-0.004	-0.001	0.009	-0.009	-0.004	-0.013	-0.012	0.004	-0.011	-0.004	-0.009	-0.007	-0.006	0.004	-0.002	-0.005	-0.002	-0.01	-0.006	0.003	-0.001	-0.003	-0.001	-0.006	-0.005	0.002	-0.002	-0.001	-0.005	0	0.001	0.003	0.001	-0.005	0	-0.002	-0.003	-0.001	-0.003
0d3640c1f1b80f24e94cc9a5f3e1d9e8db7bf6af7d4aba920265f46cadc25e37_s00	0.003	0.001	0.003	0.002	0.01	0.007	0.007	0.006	0.003	0.002	0.003	0.005	-0.008	0.004	0.002	-0.001	0.005	-0.013	0.008	-0.003	0.003	0.002	0.003	-0.002	0.011	0	-0.001	0.007	-0.001	0.002	0.003	0.004	0.003	0.008	0.017	0	0.003	0.005	0.002	0.007	0.004	0.002	0.007	0.004	0.003	-0.005	0	0.002	0.005
136000dc18fa6def2d6c98d4d0b2084d13c22eaffe82e26c665bcaa2a9e51261_s00	0.007	0.001	-0.001	-0.001	0	0.002	0	0.004	-0.001	-0.002	-0.007	0	0.012	-0.002	-0.003	-0.009	-0.001	0.005	0.002	0	-0.007	0.003	-0.002	0.006	-0.001	0.009	0.009	0.004	0	0	0.006	0.005	0.009	-0.001	0.003	0.016	0.013	0	-0.003	0.001	0.006	0.004	0.001	0.001	0.003	0.007	-0.001	0.013	0.005
1631352dbafb8a90f11219fffd3bea368a30bc3bad3bbe0e84e19bd720df4945_s00	-0.002	0.009	-0.001	0	0.004	0.002	0.007	0.001	0.001	0.002	0.009	0.004	0.007	0.009	0.006	0.007	0.011	0.01	0.009	0.004	0.006	0.006	0.003	0.008	0.007	0.004	0.007	0.006	0.007	0.006	0.003	0.005	0.002	0.004	0.007	0.01	0.005	0.005	0.008	0.007	0.005	0.005	0.008	0.006	0.009	0.006	0.009	0.003	0.008
1d02c4b5921e916b9ddfb2f741fd6cf8d0e571ad51eb20e021c826b5fb87350e_s00	-0.002	-0.002	-0.003	-0.005	0.01	-0.001	0.001	-0.001	-0.002	-0.001	0.007	0.003	0	0	0.001	0.001	0.002	0	0	0.002	-0.002	0.003	0.007	-0.002	0.008	0.001	0.001	-0.001	0.002	0.003	-0.001	0.005	0.001	-0.002	0.003	0.004	0.002	0.003	0.004	-0.003	-0.002	0.001	0.003	0.001	0.003	-0.002	-0.002	-0.002	-0.004
1e488c42eb1a54a3e8412b1f12cde530f950f238d71078f2ede6a85a02168e1f_s00	0	-0.014	0.013	-0.015	0.001	-0.002	0.009	-0.032	-0.006	0.009	0.106	0.022	0.009	0.012	-0.006	0.012	0.004	0.023	-0.013	0.032	0	-0.005	0.002	-0.011	0.027	0.028	0.006	0.014	0.011	-0.014	-0.009	-0.007	0.002	-0.014	0.002	-0.005	0.002	0.004	-0.004	-0.003	-0.012	0.004	0.001	0.029	0.024	0.02	0.002	0.031	0
2dd3356f2dcf470aec4003800744dfec6490e75d88011e1d835f4f3d60f88e7a_s00	0.004	-0.002	0.01	0.003	0.006	0.009	0.002	-0.003	-0.001	0.002	-0.001	0.001	0.002	0.001	0	-0.005	0.003	-0.001	-0.002	0.005	-0.002	0.001	0.007	0.005	-0.001	0.005	0.001	0.008	-0.001	0.007	0	0.008	0.002	0.007	0.006	0.009	0.004	0	0.006	0.006	0.005	0.008	0.007	0.009	0.011	0.006	0.007	0.006	0.001
33a5b0ff232b425796ee6a9dd5b516ff9aad54ca723b4ec490bf5cd9b2e2a731_s00	0.003	0	-0.003	0.009	0.006	0.003	0.001	0.007	-0.004	-0.001	-0.001	-0.002	0.005	-0.004	0.003	-0.004	0.006	0.005	0.008	-0.015	-0.002	0	-0.009	0.005	-0.008	0.016	0.015	0.02	-0.003	0.014	0.015	0.02	-0.001	0.018	0.024	0.008	0.01	0.009	0.016	0.009	0.018	0.019	-0.011	0.015	0.009	0.004	-0.002	0.004	-0.001
4193474b2f1c72f735b13633b219d9cabdd43c21d9c2bb4dfc4809f104ba4c06_s00	0.004	0.009	0.011	0.003	-0.004	0.002	0.003	0.006	-0.002	0.005	0.003	-0.005	-0.003	-0.008	-0.013	-0.002	-0.014	-0.004	-0.025	-0.046	0.029	0.005	0.052	-0.014	-0.004	0.005	0.024	0.01	-0.012	-0.002	0.011	-0.003	0.014	0.007	0.002	0.01	0.034	0.013	0.044	0.004	0.009	0.001	0.008	0.016	-0.013	0.002	0.003	0.005	-0.015
442c4eb0185698fe7d148c108a46f74abd399aecda2f4f22981a1671cd95dd7d_s00	0.001	-0.006	0.004	-0.007	-0.01	0.024	0.004	-0.004	-0.002	-0.016	-0.001	-0.007	-0.004	-0.004	-0.001	-0.01	-0.009	-0.003	0	-0.013	0.002	0.006	-0.05	-0.023	0.007	0.007	-0.003	-0.005	-0.023	-0.011	-0.002	-0.009	-0.004	-0.006	-0.006	-0.013	-0.005	-0.003	-0.009	-0.008	-0.018	-0.003	-0.011	-0.003	-0.007	-0.009	-0.006	-0.005	-0.005
472b1c5ff988dadc209faea92499bc07f305208dbda29d16262b3d543ac91c71_s00	0.005	0.004	0.001	0.003	0.001	0.003	0.003	0	0.001	0.001	0.01	0.001	0.014	0.003	0.002	0.002	0.004	0.015	0	0.014	-0.001	0.004	0.009	0.016	0.004	0.005	0.001	-0.003	0	0.006	-0.003	0.004	-0.007	0.005	-0.01	-0.007	-0.001	-0.004	0.002	-0.002	0.001	0.003	0.001	0.005	-0.005	-0.002	0.002	-0.003	-0.003
4d14a3629b6af6de86d850be236b833a7bfcbf6d8665fd73c6dc339e06c14607_s00	0.001	0.001	0.001	0.001	0	0.003	0.006	0.001	-0.001	-0.001	-0.003	-0.005	-0.004	0.003	0.005	0.01	0.003	0.015	0.005	0.003	0.011	0.007	0.012	-0.005	0.008	0.011	0.002	0.003	0.001	0.006	0.005	0.007	0.004	0.005	0.009	0.003	-0.001	0	0.013	0.005	0.007	0.008	0.006	0.014	0.016	0.01	0.008	0.007	0.008
4e92129f4e8066d6f560d6022cd343a2245939aa49d8b06cddbd9bfc7e7eeb0e_s00	-0.004	-0.001	0.003	-0.003	0.001	-0.002	-0.005	-0.003	0.001	0.001	-0.001	-0.009	0	0.003	0.001	0.008	0.002	0	0.001	0.002	0.004	0.003	-0.001	0.004	0.01	0.004	-0.003	0.005	0	0.004	0.007	0.003	0.002	0	0.003	0.007	-0.002	0.005	0.002	0.006	0	0.002	0.009	0.006	0.005	0.008	0.004	0.007	0.005
68_01_Caption_p1_s00	0.015	0.007	0.017	0.028	0.027	0.015	0.025	0.018	0.028	0.029	0.04	0.006	0.037	0.02	0.02	0.01	0.051	0.035	0.009	0.029	0.017	0.019	0.038	0.042	0.018	0.047	0.028	0.028	0.011	0.02	0.001	0.018	0.038	0.044	0.036	0.034	0.05	0.036	0.014	0.021	0.012	0.026	0.023	0.017	0.035	0.03	0.023	0.016	0.022
68_01_Caption_p1_s01	0.004	0.016	0.006	0.015	0.018	0.005	0.023	0.006	0.018	0.029	0.018	0.023	0.028	0.021	0.035	0.025	0.04	0.038	0.032	0.034	0.01	0.026	0.015	0.037	0.028	0.029	0.012	0.035	0.004	0.003	0.017	0.035	0.016	0.049	0.023	0.018	0.019	0.034	0.017	0.028	0.022	0.026	0.019	0.021	0.021	0.025	0.014	0.01	0.019
68_01_Caption_p1_s10	0.006	0.01	0.009	0.015	0.02	0.018	0.015	0.004	0.014	0.011	0.018	0.018	0.019	0.013	0.014	0.009	0.017	0.013	0.005	0.013	0.009	0.014	0.013	0.025	0	0.02	0.002	0.015	0.026	0.029	0.02	0.012	0.018	-0.001	0.02	0.012	0.015	0.007	0.021	0.004	0.016	0.014	0.007	0.013	0.016	0.024	0.001	0.02	0.012
68_01_Caption_p1_s11	0.005	0.009	0.003	0.005	0.017	0.008	0.01	0.006	0.015	0.01	0.012	0.009	0.011	0.008	0.014	0.009	0.017	0.006	0.005	0.011	0.006	0.014	0.012	0.012	0.013	0.009	0.014	0.001	0.006	0.001	0.005	0.01	0.01	0.015	0.02	0.019	0.009	0.013	0.023	0.021	0.01	0.019	0.01	0.011	0.014	0.018	0.018	0.005	0.014
6c67b78e8164801059375ed9a607f61e67a7ae347e92e36a7f20514224541d56_s00	0.001	0	0.001	0.003	0.007	0.001	0.002	0.005	0.003	0.004	0.005	0.008	0.006	0.004	0.003	0.009	0.006	0.004	0.009	0.008	0.011	0.012	0.001	0.006	0.009	0.01	0.009	0.008	0.015	0.006	0.007	0.006	0.008	0.004	0.008	0.007	0.013	0.013	0.009	0.009	0.012	0.014	0.014	0.009	0.007	0.011	0.014	0.013	0.009
82_01_Caption_p32_03_s00	0.003	0	-0.006	0.003	0.002	0.003	0.002	0	0	-0.002	0	0	-0.007	0.003	0	-0.002	0	-0.001	0.001	0.005	0.004	0.01	0.001	-0.028	0.002	0.006	0.009	0.01	0.013	0.014	0.003	0.003	0.002	0.003	0.008	0.006	0.004	0.006	0.003	0.009	0.029	0.007	0.002	0.007	0.007	0.004	0.009	0.005	0.014
a31deaf0ac279d5f34fb2eca80cc2abce6ef30bd64e7aca40efe4b2ba8e9ad3d_s00	-0.001	-0.001	-0.004	-0.002	0	0.002	0.007	0.003	0.003	0.003	0.005	-0.002	-0.001	0.006	0	0.007	-0.003	0.002	-0.002	-0.005	0	-0.001	0.009	0	-0.001	0.003	0.007	0.005	0.001	0.003	0	-0.003	0.006	-0.001	-0.001	-0.001	-0.009	0.003	-0.012	-0.008	0.003	0.002	-0.002	-0.006	0.006	0.002	0.002	-0.004	0
B16-62734_1_2048_slide_p407_06_s00	0.003	0.04	0.031	0.032	0.024	0.016	0.035	0.034	0.037	0.076	0.047	0.088	0.032	0.014	0.035	0.078	0.072	0.024	0.047	0.027	0.024	0.038	0.058	0.017	0.038	0.016	0.057	0.018	0.017	0.025	0.016	0.021	0.018	0.026	0.026	0.023	0.035	0.039	0.043	0.04	0.032	0.067	0.041	0.035	0.033	0.025	0.026	0.009	0.028
bb61fc17daf8bdd4e16fdcf50137a8d7762bec486ede9249d92e511fcb693676_s00	-0.002	-0.002	-0.002	-0.005	-0.003	-0.002	-0.001	-0.002	0.003	-0.001	-0.006	-0.007	-0.006	0	0.001	0.004	-0.001	-0.007	0.004	0.001	0.008	0.005	0.008	0.002	0.005	0.003	0.007	0.005	0.001	0.001	0.008	0.007	0.003	-0.002	0.008	0.009	0.001	0.016	0.001	0.003	0.004	0.003	0.008	0.01	0.006	0.009	0.006	0.004	0.008
brownie4_03_s00	0.003	0	0.003	0.007	0.007	0.007	0.005	0.008	0.006	0.01	0.012	0.007	0.007	0.009	0.01	0.023	0.013	0.009	0.013	0.014	0.019	0.015	0.015	0.033	0.008	0.002	0.02	0.042	0.025	0.02	0.04	0.019	0.01	0.035	0.036	0.032	0.034	0.041	0.004	0.016	0.01	0.028	0.021	0.035	0.025	0.045	-0.006	0.044	0.022
c8e79ff4ac55f4b772057de28e539727b7f4f2a3de73bf7a082a0ace86d609eb_s00	-0.001	0.002	0.001	0.001	0.003	-0.001	-0.001	-0.003	0.004	-0.003	-0.002	-0.005	-0.006	-0.004	-0.003	-0.006	0.004	-0.004	-0.005	-0.004	0	-0.006	-0.003	-0.005	-0.002	-0.005	-0.003	0	-0.003	-0.006	-0.005	-0.007	-0.002	-0.008	-0.004	-0.004	-0.006	-0.005	-0.005	-0.007	0.003	-0.003	-0.001	0	-0.005	0	-0.002	-0.005	-0.003
Eosinophilic_variant_of_chromophobe_renal_cell_carcinoma_--_intermed_mag_07_s00	0.013	0.014	0.002	0.003	0.003	0.003	-0.001	0.004	0.012	0.004	0.002	0	-0.01	0	-0.001	-0.002	-0.014	-0.01	-0.002	0.003	0.001	0.006	0.014	0.006	-0.002	-0.011	0.006	0.001	0.003	0.002	-0.002	-0.011	0.005	0.004	0.006	-0.001	0.004	0.001	0.006	0.002	-0.015	-0.004	0.003	0.003	-0.008	-0.007	0.001	-0.009	0.005
f5effed21f671bbf4551ecebb7fe95f3be1cf09c16a60afe64d2f0b95be9d1eb_s00	0.003	0.001	-0.001	-0.001	0.009	0.007	0	0.006	-0.005	-0.005	-0.006	-0.001	-0.003	-0.007	-0.005	-0.009	0.003	-0.001	0	-0.012	-0.005	0.001	-0.006	-0.005	-0.005	-0.002	0.002	-0.002	0.006	-0.002	-0.012	-0.001	-0.004	-0.005	0	0.004	-0.001	0.007	-0.001	0.002	0	0.003	-0.001	0	0.008	-0.004	-0.005	-0.004	0.003
img00010_s00	0.005	-0.004	0.001	0.003	0.007	0.014	0.01	0.019	0.011	0.005	0.028	0.02	0.018	0.017	0.01	0.009	0.025	0.019	0.038	0.025	0.007	0.02	0.022	0.009	0.01	0.022	0.032	0.034	0.016	0.014	0.013	0.018	0.011	0.014	0.026	0.027	0.024	0.016	0.008	0.036	0.028	0.034	0.037	0.03	0.025	0.027	0.026	0.025	0.017
img00010_s01	0.021	0	-0.002	0.004	0.013	0.02	0.039	0.015	0.028	0.053	0.04	0.031	0.039	0.001	0.005	0.014	0.051	0.034	0.042	0.063	0.051	0.045	0.044	0.076	0.011	0.039	0.077	0.033	-0.002	0.05	0.024	0.03	0.007	0.028	-0.001	-0.004	0.042	-0.005	0.023	0.031	0.054	-0.02	0.005	0.027	0.01	0.063	-0.003	0.068	0.045
img00010_s10	0.007	0.005	0.009	0.013	0.007	0.026	-0.013	0.013	0.012	0.002	-0.012	-0.002	0.006	0.001	0.001	0.033	0.064	0.003	-0.012	0.034	0.028	0.019	0.016	0.022	-0.014	0.011	0.02	0.003	0.035	0.022	0.037	0.018	0.028	-0.011	0.013	0.015	0.012	0.023	0.02	0.018	0.02	0.047	-0.003	0.028	0.015	0.037	0.016	0.008	0.011
img00010_s11	0.007	0.001	0.001	0.015	0.007	0.004	0.002	0.011	0.009	0.02	0.021	0.009	0.03	0.009	0.02	0.006	0.015	0.028	0.029	0.033	0.004	-0.012	0.018	0.033	-0.03	0	0.02	-0.002	-0.028	-0.028	-0.03	-0.024	-0.013	-0.015	0	0	0.022	0.048	-0.006	-0.021	0.003	-0.001	-0.03	-0.041	0.025	0.043	0.004	0.035	0.033
TCGA-21-5784-01Z-00-DX1_s00	0.004	0.006	0.013	0.004	0.006	0.002	0.014	0.007	0.003	0.01	0.017	0.008	-0.001	0.02	0.009	0.011	0.005	0.004	0.009	0.007	0.008	0.007	0.018	0.02	0.021	0.012	0.016	0.009	0.005	0.01	0.013	0.008	0.01	0.012	0.012	0.019	0.013	0.018	0.011	0.014	0.02	0.022	0.029	0.022	0.011	0.013	0.028	0.011	0.023
TCGA-DK-A2I6-01A-01-TS1_s00	0.001	0.004	0.009	0.005	0.005	-0.001	0.002	0.002	0.004	0.008	0.005	0.008	0.007	0.013	0.007	0.008	0.012	0.003	0.003	0.007	0.009	0.012	0.011	0.024	0.018	0.009	0.006	0.008	0.005	0.011	0.005	0.013	0.008	0.013	0.011	0.01	0.013	0.003	0.009	0.006	0.007	0.01	0.013	0.005	0.011	0.01	0.011	0.008	0.009
[truncated: 151 more columns]

## Sheet: Tissue5_noTTA
image	epoch 1	2	3	4	5	6	7	8	9	10	11	12	13	14	15	16	17	18	19	20	21	22	23	24	25	26	27	28	29	30	31	32	33	34	35	36	37	38	39	40	41	42	43	44	45	46	47	48	49
00ae65c1c6631ae6f2be1a449902976e6eb8483bf6b0740d00530220832c6d3e_s00	0.923	0.967	0.968	0.95	0.972	0.967	0.965	0.96	0.961	0.968	0.949	0.957	0.948	0.964	0.95	0.962	0.956	0.961	0.964	0.957	0.966	0.954	0.963	0.951	0.959	0.965	0.968	0.962	0.965	0.959	0.971	0.964	0.968	0.961	0.965	0.964	0.964	0.972	0.963	0.959	0.966	0.962	0.956	0.956	0.962	0.959	0.956	0.965	0.962
0121d6759c5adb290c8e828fc882f37dfaf3663ec885c663859948c154a443ed_s00	0.977	0.987	0.996	0.99	0.989	0.994	0.989	0.988	0.982	0.994	0.975	0.984	0.977	0.989	0.98	0.985	0.984	0.985	0.99	0.978	0.982	0.983	0.984	0.978	0.987	0.987	0.988	0.986	0.986	0.985	0.985	0.989	0.992	0.989	0.986	0.978	0.991	0.992	0.99	0.981	0.993	0.99	0.986	0.987	0.987	0.984	0.983	0.987	0.985
01_3_s00	0.563	0.822	0.831	0.673	0.79	0.828	0.851	0.817	0.776	0.788	0.829	0.802	0.733	0.795	0.769	0.768	0.774	0.793	0.795	0.786	0.822	0.797	0.799	0.801	0.795	0.829	0.832	0.821	0.814	0.786	0.845	0.827	0.827	0.834	0.835	0.835	0.828	0.85	0.84	0.804	0.844	0.831	0.829	0.82	0.818	0.81	0.821	0.825	0.858
04_3_s00	0.853	0.922	0.928	0.921	0.938	0.943	0.936	0.936	0.928	0.929	0.932	0.936	0.926	0.943	0.933	0.938	0.935	0.937	0.939	0.935	0.94	0.943	0.941	0.933	0.915	0.937	0.944	0.936	0.947	0.937	0.924	0.943	0.91	0.939	0.948	0.925	0.905	0.927	0.944	0.919	0.923	0.914	0.922	0.921	0.92	0.906	0.916	0.909	0.917
0bf33d3db4282d918ec3da7112d0bf0427d4eafe74b3ee0bb419770eefe8d7d6_s00	0.913	0.938	0.979	0.948	0.978	0.977	0.981	0.976	0.96	0.981	0.981	0.981	0.947	0.979	0.947	0.975	0.955	0.94	0.963	0.968	0.972	0.964	0.976	0.944	0.967	0.97	0.959	0.954	0.94	0.963	0.965	0.946	0.956	0.97	0.968	0.948	0.972	0.965	0.974	0.944	0.95	0.966	0.958	0.938	0.954	0.948	0.972	0.955	0.964
0d3640c1f1b80f24e94cc9a5f3e1d9e8db7bf6af7d4aba920265f46cadc25e37_s00	0.891	0.901	0.949	0.892	0.905	0.938	0.968	0.945	0.935	0.941	0.938	0.947	0.938	0.958	0.927	0.951	0.933	0.942	0.927	0.947	0.95	0.95	0.92	0.93	0.931	0.956	0.962	0.947	0.954	0.951	0.949	0.956	0.958	0.963	0.938	0.964	0.958	0.967	0.96	0.941	0.95	0.957	0.947	0.957	0.956	0.948	0.958	0.958	0.951
136000dc18fa6def2d6c98d4d0b2084d13c22eaffe82e26c665bcaa2a9e51261_s00	0.949	0.981	0.999	0.99	0.992	0.995	0.999	0.983	0.97	0.994	0.986	0.994	0.961	0.985	0.96	0.99	0.973	0.956	0.963	0.98	0.983	0.962	0.991	0.971	0.985	0.968	0.972	0.955	0.962	0.984	0.966	0.961	0.98	0.991	0.976	0.961	0.976	0.991	0.986	0.974	0.974	0.983	0.989	0.952	0.959	0.969	0.989	0.961	0.974
1631352dbafb8a90f11219fffd3bea368a30bc3bad3bbe0e84e19bd720df4945_s00	0.903	0.946	0.965	0.95	0.949	0.964	0.966	0.96	0.957	0.971	0.95	0.951	0.947	0.962	0.95	0.955	0.952	0.955	0.962	0.954	0.965	0.956	0.967	0.942	0.957	0.97	0.973	0.965	0.971	0.961	0.968	0.97	0.977	0.967	0.967	0.964	0.97	0.977	0.969	0.963	0.976	0.969	0.957	0.967	0.967	0.965	0.96	0.977	0.969
1d02c4b5921e916b9ddfb2f741fd6cf8d0e571ad51eb20e021c826b5fb87350e_s00	0.939	0.965	0.985	0.974	0.961	0.986	0.983	0.979	0.976	0.985	0.97	0.974	0.975	0.985	0.977	0.979	0.977	0.985	0.985	0.969	0.986	0.977	0.973	0.976	0.972	0.986	0.986	0.986	0.983	0.977	0.984	0.981	0.986	0.989	0.983	0.981	0.984	0.984	0.98	0.976	0.988	0.985	0.977	0.985	0.981	0.989	0.986	0.987	0.991
1e488c42eb1a54a3e8412b1f12cde530f950f238d71078f2ede6a85a02168e1f_s00	0.657	0.687	0.841	0.729	0.769	0.857	0.928	0.877	0.868	0.865	0.665	0.897	0.875	0.909	0.842	0.901	0.849	0.855	0.879	0.88	0.909	0.853	0.896	0.895	0.87	0.844	0.916	0.884	0.891	0.91	0.908	0.918	0.912	0.925	0.913	0.924	0.908	0.915	0.921	0.899	0.889	0.88	0.87	0.875	0.875	0.858	0.903	0.881	0.878
2dd3356f2dcf470aec4003800744dfec6490e75d88011e1d835f4f3d60f88e7a_s00	0.726	0.769	0.82	0.761	0.767	0.809	0.849	0.81	0.796	0.783	0.811	0.812	0.754	0.827	0.769	0.809	0.784	0.794	0.795	0.792	0.811	0.8	0.809	0.793	0.794	0.809	0.833	0.799	0.802	0.813	0.829	0.813	0.834	0.82	0.825	0.833	0.816	0.833	0.814	0.806	0.811	0.808	0.79	0.795	0.794	0.78	0.804	0.798	0.809
33a5b0ff232b425796ee6a9dd5b516ff9aad54ca723b4ec490bf5cd9b2e2a731_s00	0.703	0.743	0.836	0.74	0.787	0.845	0.888	0.861	0.818	0.812	0.851	0.851	0.818	0.877	0.848	0.864	0.848	0.824	0.846	0.844	0.871	0.878	0.832	0.849	0.83	0.855	0.886	0.856	0.872	0.88	0.836	0.878	0.867	0.871	0.861	0.887	0.883	0.874	0.886	0.872	0.849	0.86	0.844	0.872	0.859	0.834	0.857	0.865	0.877
4193474b2f1c72f735b13633b219d9cabdd43c21d9c2bb4dfc4809f104ba4c06_s00	0.77	0.84	0.849	0.698	0.838	0.789	0.789	0.793	0.776	0.642	0.642	0.842	0.644	0.698	0.665	0.675	0.703	0.762	0.749	0.8	0.73	0.692	0.676	0.658	0.697	0.681	0.724	0.706	0.701	0.736	0.766	0.673	0.66	0.713	0.724	0.686	0.729	0.709	0.714	0.66	0.703	0.721	0.836	0.693	0.686	0.694	0.717	0.712	0.706
442c4eb0185698fe7d148c108a46f74abd399aecda2f4f22981a1671cd95dd7d_s00	0.633	0.663	0.796	0.694	0.801	0.781	0.908	0.862	0.834	0.863	0.88	0.903	0.843	0.893	0.858	0.883	0.856	0.858	0.872	0.899	0.875	0.885	0.883	0.857	0.87	0.899	0.932	0.89	0.899	0.914	0.893	0.916	0.922	0.893	0.918	0.923	0.923	0.915	0.921	0.9	0.899	0.912	0.886	0.898	0.892	0.884	0.926	0.903	0.904
472b1c5ff988dadc209faea92499bc07f305208dbda29d16262b3d543ac91c71_s00	0.908	0.932	0.974	0.965	0.976	0.973	0.976	0.978	0.976	0.977	0.975	0.976	0.926	0.952	0.981	0.968	0.977	0.957	0.971	0.934	0.965	0.914	0.951	0.952	0.924	0.948	0.946	0.946	0.949	0.959	0.964	0.956	0.944	0.96	0.94	0.952	0.936	0.926	0.906	0.928	0.969	0.927	0.96	0.906	0.927	0.919	0.911	0.92	0.938
4d14a3629b6af6de86d850be236b833a7bfcbf6d8665fd73c6dc339e06c14607_s00	0.762	0.793	0.867	0.807	0.822	0.871	0.881	0.859	0.841	0.842	0.859	0.875	0.835	0.888	0.838	0.859	0.851	0.855	0.864	0.842	0.872	0.87	0.876	0.871	0.863	0.875	0.899	0.876	0.87	0.884	0.893	0.892	0.9	0.889	0.896	0.911	0.896	0.892	0.888	0.881	0.887	0.885	0.86	0.872	0.861	0.859	0.885	0.877	0.878
4e92129f4e8066d6f560d6022cd343a2245939aa49d8b06cddbd9bfc7e7eeb0e_s00	0.85	0.9	0.933	0.916	0.911	0.936	0.954	0.923	0.926	0.943	0.919	0.927	0.904	0.934	0.909	0.921	0.911	0.927	0.936	0.911	0.92	0.912	0.94	0.888	0.917	0.934	0.951	0.93	0.934	0.915	0.924	0.932	0.941	0.931	0.929	0.918	0.933	0.944	0.931	0.914	0.942	0.929	0.919	0.921	0.929	0.922	0.923	0.935	0.932
68_01_Caption_p1_s00	0.553	0.71	0.696	0.665	0.716	0.782	0.729	0.754	0.707	0.76	0.741	0.77	0.677	0.801	0.73	0.728	0.716	0.741	0.761	0.743	0.806	0.798	0.764	0.71	0.757	0.8	0.826	0.787	0.797	0.768	0.818	0.814	0.829	0.762	0.801	0.788	0.758	0.799	0.823	0.766	0.814	0.792	0.773	0.783	0.781	0.756	0.874	0.768	0.81
68_01_Caption_p1_s01	0.553	0.73	0.727	0.685	0.771	0.866	0.807	0.83	0.772	0.82	0.828	0.803	0.757	0.896	0.803	0.761	0.811	0.807	0.824	0.834	0.891	0.874	0.865	0.803	0.827	0.887	0.878	0.825	0.855	0.835	0.853	0.843	0.883	0.84	0.86	0.861	0.819	0.839	0.876	0.806	0.835	0.834	0.818	0.819	0.824	0.811	0.92	0.821	0.844
68_01_Caption_p1_s10	0.604	0.757	0.741	0.72	0.783	0.838	0.816	0.838	0.785	0.827	0.822	0.81	0.747	0.845	0.798	0.763	0.812	0.812	0.815	0.813	0.874	0.84	0.832	0.822	0.794	0.865	0.877	0.829	0.814	0.789	0.846	0.846	0.841	0.843	0.847	0.859	0.827	0.844	0.832	0.822	0.828	0.828	0.838	0.826	0.833	0.793	0.924	0.812	0.849
68_01_Caption_p1_s11	0.787	0.894	0.899	0.871	0.877	0.938	0.934	0.928	0.886	0.922	0.931	0.916	0.874	0.944	0.901	0.878	0.901	0.91	0.909	0.915	0.944	0.915	0.918	0.91	0.89	0.953	0.941	0.926	0.919	0.905	0.939	0.926	0.929	0.908	0.918	0.928	0.91	0.923	0.918	0.894	0.924	0.91	0.899	0.9	0.921	0.889	0.948	0.912	0.927
6c67b78e8164801059375ed9a607f61e67a7ae347e92e36a7f20514224541d56_s00	0.763	0.815	0.887	0.819	0.843	0.893	0.914	0.876	0.873	0.863	0.888	0.895	0.846	0.906	0.863	0.884	0.877	0.882	0.885	0.888	0.893	0.887	0.909	0.889	0.884	0.907	0.922	0.902	0.889	0.905	0.915	0.912	0.921	0.915	0.917	0.926	0.915	0.915	0.917	0.899	0.913	0.909	0.895	0.905	0.9	0.893	0.918	0.901	0.911
82_01_Caption_p32_03_s00	0.952	0.947	0.952	0.943	0.978	0.981	0.97	0.985	0.976	0.982	0.97	0.986	0.982	0.964	0.967	0.968	0.982	0.973	0.983	0.978	0.974	0.967	0.955	0.971	0.976	0.965	0.975	0.957	0.969	0.966	0.981	0.979	0.98	0.98	0.974	0.976	0.977	0.976	0.978	0.973	0.948	0.976	0.979	0.976	0.975	0.978	0.966	0.977	0.969
a31deaf0ac279d5f34fb2eca80cc2abce6ef30bd64e7aca40efe4b2ba8e9ad3d_s00	0.9	0.921	0.961	0.907	0.917	0.941	0.964	0.94	0.926	0.923	0.93	0.928	0.897	0.932	0.898	0.925	0.914	0.915	0.917	0.928	0.922	0.919	0.913	0.913	0.915	0.923	0.924	0.919	0.917	0.926	0.929	0.93	0.931	0.942	0.928	0.93	0.939	0.949	0.934	0.928	0.921	0.921	0.912	0.927	0.92	0.907	0.919	0.924	0.925
B16-62734_1_2048_slide_p407_06_s00	0.342	0.803	0.673	0.685	0.886	0.795	0.818	0.903	0.859	0.834	0.875	0.83	0.785	0.834	0.803	0.821	0.83	0.817	0.817	0.822	0.839	0.815	0.792	0.804	0.788	0.84	0.88	0.843	0.848	0.816	0.871	0.841	0.847	0.809	0.833	0.826	0.824	0.842	0.877	0.817	0.877	0.833	0.812	0.828	0.826	0.828	0.824	0.835	0.849
bb61fc17daf8bdd4e16fdcf50137a8d7762bec486ede9249d92e511fcb693676_s00	0.924	0.959	0.973	0.959	0.97	0.975	0.975	0.973	0.959	0.98	0.965	0.96	0.958	0.972	0.951	0.957	0.96	0.959	0.96	0.946	0.969	0.953	0.956	0.948	0.957	0.965	0.973	0.951	0.964	0.953	0.956	0.959	0.97	0.969	0.958	0.958	0.965	0.963	0.968	0.95	0.968	0.964	0.945	0.949	0.952	0.952	0.953	0.964	0.959
brownie4_03_s00	0.654	0.757	0.737	0.693	0.732	0.801	0.798	0.802	0.754	0.793	0.793	0.781	0.776	0.815	0.783	0.753	0.815	0.787	0.819	0.829	0.882	0.883	0.872	0.811	0.798	0.918	0.895	0.86	0.843	0.81	0.859	0.889	0.922	0.853	0.855	0.827	0.843	0.854	0.894	0.875	0.837	0.86	0.837	0.862	0.847	0.822	0.951	0.833	0.859
c8e79ff4ac55f4b772057de28e539727b7f4f2a3de73bf7a082a0ace86d609eb_s00	0.951	0.987	0.993	0.975	0.958	0.992	0.99	0.985	0.963	0.982	0.977	0.973	0.947	0.971	0.93	0.955	0.932	0.973	0.962	0.959	0.958	0.977	0.967	0.973	0.961	0.968	0.964	0.949	0.955	0.956	0.966	0.959	0.949	0.976	0.97	0.964	0.962	0.959	0.965	0.951	0.952	0.957	0.954	0.934	0.964	0.943	0.947	0.949	0.951
Eosinophilic_variant_of_chromophobe_renal_cell_carcinoma_--_intermed_mag_07_s00	0.731	0.942	0.963	0.927	0.951	0.969	0.981	0.972	0.974	0.962	0.985	0.983	0.981	0.977	0.975	0.964	0.983	0.979	0.971	0.951	0.958	0.972	0.966	0.975	0.968	0.987	0.961	0.969	0.948	0.958	0.965	0.973	0.957	0.981	0.968	0.978	0.958	0.981	0.959	0.951	0.98	0.982	0.98	0.956	0.976	0.969	0.968	0.971	0.955
f5effed21f671bbf4551ecebb7fe95f3be1cf09c16a60afe64d2f0b95be9d1eb_s00	0.928	0.976	0.975	0.948	0.918	0.956	0.969	0.952	0.94	0.961	0.946	0.932	0.922	0.939	0.891	0.944	0.907	0.942	0.933	0.944	0.944	0.949	0.948	0.958	0.929	0.943	0.95	0.932	0.921	0.921	0.954	0.934	0.93	0.963	0.957	0.936	0.931	0.927	0.945	0.912	0.929	0.933	0.938	0.909	0.935	0.913	0.934	0.928	0.929
img00010_s00	0.83	0.879	0.891	0.856	0.873	0.906	0.934	0.861	0.861	0.936	0.901	0.909	0.894	0.915	0.87	0.847	0.862	0.901	0.894	0.909	0.932	0.906	0.899	0.926	0.927	0.915	0.903	0.884	0.888	0.903	0.912	0.923	0.934	0.914	0.916	0.895	0.892	0.927	0.918	0.879	0.88	0.887	0.888	0.896	0.892	0.897	0.912	0.887	0.913
img00010_s01	0.694	0.784	0.734	0.69	0.719	0.744	0.797	0.709	0.671	0.783	0.726	0.743	0.711	0.794	0.713	0.639	0.682	0.719	0.731	0.697	0.799	0.71	0.662	0.726	0.746	0.75	0.727	0.672	0.705	0.676	0.76	0.751	0.808	0.741	0.789	0.772	0.668	0.78	0.715	0.71	0.637	0.795	0.72	0.766	0.755	0.654	0.837	0.675	0.711
img00010_s10	0.679	0.734	0.73	0.673	0.722	0.797	0.864	0.762	0.698	0.862	0.859	0.837	0.847	0.82	0.779	0.687	0.725	0.823	0.871	0.836	0.857	0.851	0.774	0.862	0.902	0.833	0.875	0.802	0.809	0.801	0.826	0.866	0.853	0.87	0.88	0.806	0.821	0.858	0.826	0.8	0.771	0.815	0.849	0.846	0.815	0.804	0.88	0.817	0.834
img00010_s11	0.585	0.681	0.625	0.598	0.631	0.686	0.735	0.629	0.595	0.72	0.687	0.696	0.668	0.68	0.614	0.593	0.64	0.659	0.679	0.676	0.731	0.713	0.643	0.696	0.748	0.71	0.688	0.672	0.713	0.705	0.722	0.759	0.74	0.705	0.744	0.685	0.656	0.655	0.696	0.704	0.656	0.714	0.725	0.757	0.656	0.648	0.746	0.638	0.656
TCGA-21-5784-01Z-00-DX1_s00	0.647	0.767	0.731	0.743	0.738	0.811	0.809	0.794	0.765	0.786	0.796	0.789	0.747	0.8	0.777	0.76	0.79	0.818	0.803	0.808	0.848	0.825	0.808	0.804	0.779	0.844	0.851	0.823	0.822	0.805	0.844	0.83	0.85	0.826	0.847	0.846	0.833	0.83	0.844	0.817	0.818	0.836	0.815	0.826	0.827	0.807	0.847	0.817	0.832
TCGA-DK-A2I6-01A-01-TS1_s00	0.782	0.969	0.935	0.953	0.969	0.974	0.972	0.974	0.967	0.955	0.952	0.944	0.935	0.95	0.926	0.92	0.923	0.943	0.939	0.933	0.962	0.942	0.92	0.92	0.905	0.951	0.952	0.933	0.939	0.931	0.95	0.928	0.942	0.927	0.934	0.942	0.922	0.946	0.932	0.925	0.925	0.938	0.929	0.921	0.939	0.928	0.943	0.915	0.938
[truncated: 151 more columns]

## Sheet: Tissue15_cv1_deltas
image	epoch 1	2	3	4	5	6	7	8	9	10	11	12	13	14	15	16	17	18	19	20	21	22	23	24	25	26	27	28	29	30	31	32	33	34	35	36	37	38	39	40	41	42	43	44	45	46	47	48	49
01_1_s00	0	0.004	0.003	-0.001	-0.003	0.003	-0.007	0.005	0.001	0.01	0.004	0.013	0.03	0	0.018	0.014	0.014	0.011	0.008	0.003	0.006	0.006	0.002	0.003	-0.001	0.021	0.01	0.009	0.006	0.01	0.015	0.004	0	0.007	0.008	0.012	0.007	0.019	0.01	0.04	-0.005	0.012	0.005	0.023	0.011	0.014	0.007	0.011	0.011
02_3_s00	0.001	0	0.002	0	0.008	0.001	-0.001	0.008	0.005	0.005	0	0.004	0.008	0.004	0.004	0.013	0.01	0.002	0.012	0.004	0.011	0.007	0.006	0.01	0.004	0	0.01	0.006	0.001	0.004	0.005	0.011	0.006	0.006	0.006	0.004	0.014	0.002	0.004	0.005	0.011	0.002	0.005	0.001	0.001	0.006	0.007	0.003	0.009
03_2_s00	0.001	0.007	0	0.004	0.006	0.001	0.002	0.008	0.006	0.006	0.011	0.002	0.003	0.008	0.007	0.003	0.013	0.009	0.008	0.011	0.003	0.009	0.01	0.01	0.005	0.011	0.006	-0.005	0.005	0.011	0.012	0.012	0.002	0.005	0.004	0.011	0.002	0.011	0.003	-0.004	0.005	0.008	0.012	0.013	0.006	0.005	0.005	0.015	0.005
03_4_s00	-0.019	-0.008	-0.002	-0.002	-0.01	-0.008	-0.012	-0.01	-0.01	-0.014	-0.02	-0.02	-0.014	-0.01	-0.024	-0.006	-0.014	-0.005	-0.014	-0.009	-0.017	-0.007	0	-0.013	-0.007	-0.008	-0.014	-0.013	-0.002	-0.002	-0.005	-0.014	-0.007	-0.02	-0.013	-0.028	-0.017	-0.014	-0.01	-0.013	-0.005	-0.014	-0.016	-0.016	-0.013	-0.009	-0.011	-0.006	-0.018
04_7_s00	0.007	0.003	0	-0.003	0.002	0.003	0.007	-0.002	0.009	0	0.003	0.012	0.025	0.002	0.005	0.013	0.006	0.004	0	-0.001	-0.001	-0.001	0.002	0	0.001	0.002	-0.002	0.007	0	0	0.003	0.004	0.002	0.002	0.001	-0.001	0	0.004	0.002	0.01	0.007	-0.001	-0.005	-0.002	0	0.001	0	0.002	0
07_2_s00	-0.001	0.011	0.006	0.004	0.008	0.011	-0.001	0.01	0.009	0.006	0.007	0.008	0.014	0.008	0.018	0.007	0.01	0.017	0.012	0.007	0.011	0.01	0.01	0.016	0.009	0.014	0.025	0.007	0.003	0.021	0.015	0.015	0.009	0.022	0.013	0.03	0.024	0.014	0.019	0.02	0.007	0.024	0.02	0.024	0.015	0.016	0.014	0.025	0.016
08_3_s00	0.005	0.01	0.007	0.019	0.01	0.003	0.013	0.008	0.01	0.01	0.003	0.013	0.02	0.006	0.016	0.011	0.014	0.013	0.014	0.008	0.005	0.014	0.011	0.012	0.012	0.018	0.015	0.014	0.007	0.015	0.016	0.005	0.016	0.024	0.016	0.007	0.001	0.018	0.019	0.012	0.011	0.014	0.01	0.021	0.016	0.015	0.018	0.016	0.022
0e21d7b3eea8cdbbed60d51d72f4f8c1974c5d76a8a3893a7d5835c85284132e_s00	0.001	0.001	0.001	0.002	-0.001	0	0.001	0	0.002	-0.002	0.002	-0.001	-0.004	-0.001	0	-0.002	-0.003	-0.003	-0.002	-0.004	-0.004	-0.002	0.001	-0.003	0	-0.003	0	0.001	0	-0.003	0	0.003	-0.001	-0.001	-0.003	-0.002	-0.002	-0.002	0	0.002	-0.001	-0.003	0	-0.004	-0.001	0.001	0	-0.001	-0.002
106452624_02_s00	-0.001	0	0	0.002	0	0.003	-0.003	-0.001	-0.003	0.003	-0.003	0.004	0	0.001	0.001	0	0.003	-0.003	0.001	-0.006	0	0.002	-0.003	-0.003	-0.004	-0.002	-0.006	-0.003	0.001	0.005	0.005	-0.003	0.009	0.003	0.001	0.011	0.005	-0.001	0	0.003	-0.006	0.005	0.006	0.003	0.002	0.003	0.002	0.001	-0.003
10_2_s00	0.011	0.012	0.005	-0.007	-0.015	-0.006	-0.01	-0.007	-0.005	-0.012	-0.012	0.007	0.002	-0.016	0.007	0.003	-0.001	0.01	0.028	-0.015	0	-0.006	-0.01	0.004	-0.004	-0.005	0.001	-0.003	0.007	0	0.01	-0.01	-0.007	0.005	0.016	0.003	0.012	-0.002	0.003	-0.012	0.024	-0.005	-0.012	-0.011	0.006	-0.004	0.01	-0.004	-0.002
11_1_s00	0	0.002	0.001	-0.003	0.001	-0.001	0.003	-0.001	-0.002	-0.002	0.005	0.002	0.006	0.011	0.005	0.003	-0.001	0.003	0.001	-0.006	0.002	0.002	0.007	0.003	0	-0.002	0	0.004	-0.001	0.002	0.002	0.001	0.005	0.001	0.002	0.002	0.002	0.002	0.003	-0.001	0.003	0	0.006	0.004	0.002	0.003	0.001	0.005	0
1d9eacb3161f1e2b45550389ecf7c535c7199c6b44b1c6a46303f7b965e508f1_s00	-0.002	0	0.001	0.001	0	0.001	0.003	0	0.011	0.001	0	-0.003	0.004	0.001	0	0.005	-0.002	-0.002	-0.003	-0.004	0.004	-0.002	0.001	-0.005	0.001	-0.005	-0.004	0	-0.003	-0.006	0.002	-0.003	-0.006	-0.001	-0.005	-0.003	-0.004	0	0.001	0.004	-0.004	-0.002	-0.004	0.002	-0.004	-0.004	-0.002	0.002	-0.003
2c61fdcb36fd1b2944895af6204279e9f6c164ba894198b40c8b7a3c9bf500ea_s00	-0.001	0.001	0.001	-0.002	0	-0.001	-0.002	-0.001	-0.004	0	-0.003	0	-0.004	-0.007	-0.001	0.001	-0.003	-0.003	-0.002	0.001	0.004	-0.005	0.002	0.004	0.002	0.002	-0.003	0	0.002	0.003	0	0.002	0.007	0.003	0	0.008	0	0.002	0.004	0.005	0.002	0.002	0.008	-0.001	0.007	0.008	0.009	0.005	0.007
353ab00e964f71aa720385223a9078b770b7e3efaf5be0f66e670981f68fe606_s00	-0.001	-0.003	0.009	0	0.012	-0.001	0.002	0.008	0.008	0.017	0.008	0.013	0.015	0.013	0.013	0.005	0.017	0.008	0.008	0.003	-0.002	0.019	0.013	0.011	0.008	0.022	0.014	0.003	0.012	0.022	0.01	0.018	0.021	0.018	0.016	0.021	0.014	0.006	0.016	0.016	0.014	0.017	0.016	0.015	0.005	0.004	0.012	0.007	0.016
3934a094e8537841e973342c7f8880606f7a2712b14930340d6f6c2afe178c25_s00	0.004	0.007	0.008	0	0.012	-0.002	0.005	0.007	0	0.006	-0.002	0.008	0.023	0.004	0.003	0.011	0.01	0.003	0.009	0.006	-0.001	0.012	0	-0.004	0.001	0.002	0.003	0.008	0.002	0.006	0	0	0.006	0.006	0.008	0.004	0.006	0.004	0.009	-0.009	0.004	-0.002	-0.006	0.008	0.005	-0.006	0.005	0.006	0.005
44afae184c89e6ba55985b4d341acc1ae1e8b6ef96312064e0e6e630e022b078_s00	0.001	0.002	0.001	0.002	0.001	0.001	0	-0.001	-0.004	0	0.001	0.001	0	0	0.003	0.004	0.001	-0.001	0.001	-0.001	-0.002	0	0	0.002	0.002	0.001	0.003	0	0	0.003	-0.002	0.001	0	0.002	0.004	0.001	0.002	0.002	0.001	0.003	0	0.005	0.006	0.005	0.005	0.004	0.004	0.003	0.004
4590d7d47f521df62f3bcb0bf74d1bca861d94ade614d8afc912d1009d607b94_s00	0.001	0	0.001	0.002	0.004	0.001	0.003	0.003	0.005	0.004	0.001	0.001	0.003	0.003	0.002	0.003	0	0.003	0	-0.002	0.001	0.001	0.001	0.002	0	-0.001	-0.002	0.001	-0.001	-0.002	0.002	0.001	0.001	-0.001	0.002	-0.001	0.001	0	0	0.002	-0.001	0	-0.001	0	0.001	0	0.001	0.001	-0.001
55f98f43c152aa0dc8bea513f8ba558cc57494b81ae4ee816977816e79629c50_s00	0.001	0.001	0.002	0.003	0.007	0	0.007	0.005	-0.001	0.008	0	0.004	0.007	-0.003	0.002	0.005	0.006	0.016	0.015	0.023	0.019	0.021	0.011	0.012	0.031	0.008	0.003	0.002	0.006	0.016	0.002	0.015	0.001	0.006	0.018	0.017	0.006	0.015	0.02	0.016	0.006	0.012	0.003	0.006	0.007	0.012	0.002	0.013	0.001
5d75a63972ef643efd7c42f20668b167f2af43635d6263962d84e62e7609ab51_s00	0	0.004	0.006	0.005	0.007	0.003	0.005	0.003	0.011	0.01	0.006	0.004	-0.001	0.006	0.007	0.004	0	0.004	-0.001	0.004	0.001	0.003	0.008	0.009	-0.002	0	0.003	-0.001	0.002	0.001	0.006	0.001	0	0.001	0.003	-0.001	-0.004	-0.001	0.011	0.001	0	-0.001	0.003	0	0.002	0.005	0.001	0.006	0.008
5_01_s00	0	-0.002	0.001	0.001	0.003	0	-0.002	0	-0.003	0	-0.002	-0.001	0.001	0	-0.002	-0.001	-0.001	-0.001	-0.004	-0.003	-0.004	-0.006	-0.001	-0.001	-0.002	0.001	-0.001	-0.001	-0.002	0.004	0.002	0.006	0.001	0.001	-0.001	0.001	0.003	0	0.002	0.004	-0.002	0.001	0.001	0	0.003	0.005	0.003	0.002	0
673baf65ae5c571d6be452eb41e79ef3fc2eb3fd238e621c6b7621763b429989_s00	0.003	0.006	0.001	0.002	0.005	0.004	0.013	0.034	0.017	0.018	0.041	0.013	0.047	0.017	0.021	0.021	0.006	0.021	0.021	0.025	0.026	0.014	0.005	0.015	0.014	0.015	0.014	0.021	0.01	0.036	0.012	0.011	0.023	0.02	0.029	0.034	0.03	0.023	0.036	0.01	0.018	0.035	0.027	0.044	0.046	0.021	0.021	0.035	0.024
68_01_Caption_p33_s00	0.005	0.007	0.011	0.004	0.003	0.015	0.007	0.003	0.005	-0.003	0	0.01	0.008	0.003	0.001	0	-0.003	0.006	0.005	-0.009	-0.004	0	0.004	-0.006	0.004	-0.001	-0.01	-0.001	0.007	0.006	-0.004	0.003	0.01	-0.004	0.005	0.005	0.002	0.009	0.01	0.004	0.009	0	-0.003	0.015	0.026	0	0	0.001	0.014
68_01_Caption_p33_s01	0.003	0.004	0.001	0.002	-0.002	0.001	0.003	0	0	0.001	0	0.01	0.008	0.001	0.006	0.006	0.006	0.007	0.004	0.006	-0.001	0.009	0.003	0.005	0.008	0.005	0.005	0.002	0.014	0.011	-0.001	0	0.012	0.006	0.009	0.011	-0.003	0.009	0.014	-0.001	0.011	-0.003	0.005	0.006	0.009	-0.001	0.013	0.002	-0.017
68_01_Caption_p33_s10	0.007	0.003	-0.009	-0.004	-0.009	0.005	0.003	-0.004	-0.002	0.003	0.005	0.001	0	0	-0.008	0.007	-0.008	-0.014	0.009	-0.007	-0.004	-0.01	0.005	-0.006	-0.011	-0.017	0.002	-0.001	-0.006	0.016	0.008	-0.005	0.004	0.006	-0.004	-0.003	0.012	-0.001	0.012	0.006	0.016	0.001	0.008	-0.002	0.008	0	0.01	0.002	0.006
68_01_Caption_p33_s11	0.009	0.006	0.01	0.002	0.005	0.016	0.006	0.005	0.006	0.007	-0.009	0.006	0.008	0.01	0.008	-0.004	0.012	0.004	0.002	0.006	0.01	0.004	0.001	-0.005	-0.002	-0.001	-0.007	-0.01	-0.017	-0.018	0.004	0.003	-0.004	0.008	0.005	0.003	0.008	-0.005	-0.005	0.003	-0.002	0.006	-0.009	0.001	-0.014	0.011	0.014	0.01	-0.002
6ab24e7e1f6c9fdd371c5edae1bbb20abeeb976811f8ab2375880b4483860f4d_s00	-0.002	0.004	0.005	0.001	0.002	-0.004	0.003	0.01	0.007	0	-0.002	0.004	0.001	-0.001	0.002	0	-0.002	0.001	0.001	0.004	0.002	-0.002	-0.001	0.002	0	0.01	0.018	0	-0.003	-0.004	0.002	0.014	0.011	0.001	0.017	0.005	-0.004	0.017	-0.006	-0.003	0.001	0.005	-0.001	-0.003	-0.001	-0.006	0.005	0	0.003
74a7785530687a11ecd073e772f90912d9967d02407a192bfab282c35f55ab94_s00	-0.003	-0.006	0.006	0.026	-0.014	-0.001	0.039	-0.009	0.009	0.008	0.011	-0.003	-0.016	-0.004	0.006	-0.009	-0.007	-0.007	-0.011	0.006	0.002	0.002	0.009	-0.003	-0.002	-0.014	0.004	-0.008	0.008	0.002	0.004	-0.005	-0.006	-0.011	-0.005	-0.004	0	-0.009	0.003	0.013	0.002	0.017	0.028	0.021	0.008	0.02	0.009	0.012	-0.002
7f55678298adb736987d9fb5d1d2daefb08fe5bf4d81b2380bedf9449f79cc38_s00	0.002	-0.001	0.005	0	0.006	-0.008	-0.002	0.002	-0.003	-0.009	-0.01	-0.006	-0.005	-0.015	-0.011	-0.013	-0.013	-0.014	-0.016	-0.023	-0.005	-0.028	-0.012	-0.003	-0.004	-0.014	-0.005	-0.001	-0.01	-0.002	-0.008	-0.005	-0.016	-0.015	-0.006	-0.013	-0.005	-0.011	-0.008	0	-0.013	-0.005	-0.015	-0.016	-0.007	0.003	0	-0.002	0
853a4c67900c411abd04467f7bc7813d3c58a5f565c8b0807e13c6e6dea21344_s00	-0.001	-0.004	-0.005	0	-0.007	0.001	-0.028	0.003	0.001	0.008	-0.012	0.008	0.01	0.012	0.038	0.016	0.008	0.012	0.012	0.015	0.016	0.008	0.013	0.006	0.01	0.016	0.021	0.019	0.008	0.019	0.017	0.026	0.023	0.014	0.023	0.019	0.014	0.017	0.021	0.012	0.01	0.02	0.023	0.022	0.022	0.02	0.015	0.022	0.019
96984c_200x_01_s00	0.007	0.005	0.005	-0.008	0.007	-0.007	0	-0.01	0.005	0.003	-0.007	0.014	-0.007	-0.007	-0.003	0.001	0.001	0.006	0.001	0.013	0	0.016	-0.009	0.009	0.01	0.015	-0.003	-0.004	-0.007	0.007	-0.006	0.012	0.005	0.009	0.005	0.014	0.018	-0.009	0.009	0	0.013	-0.006	0.012	0.005	0.021	0.001	-0.005	-0.001	0
ad473063dab4bf4f2461d9a99a9c0166d4871f156516d9e0a523484e7cf2258d_s00	0.002	0.002	0	0.005	0.003	0.006	-0.002	-0.002	-0.004	0.001	-0.004	-0.004	-0.005	0	-0.005	0.001	-0.005	-0.003	-0.007	-0.004	-0.007	-0.002	-0.003	-0.001	-0.004	-0.005	-0.001	-0.009	-0.008	-0.002	-0.004	-0.007	-0.014	-0.007	-0.01	-0.004	-0.004	-0.003	-0.008	-0.012	0.003	0.001	0.001	-0.002	-0.007	0	-0.001	-0.005	0.006
af6b6173c59450bc76b2cc461cf233921fbfdb6feb8dd6da03a0d44193221fd0_s00	0.001	0.001	0.006	0.003	0.045	0.02	0.006	-0.001	0.006	0.022	0.004	0.01	-0.007	-0.003	0.006	0.001	0.002	0.011	0.01	0.01	0.01	0.008	0.003	-0.001	-0.004	-0.006	0.013	0.035	-0.005	-0.001	-0.005	0.005	-0.007	0.006	0.001	0.003	0.001	0	0.007	0.018	-0.003	0.002	-0.001	0.009	0.009	0	0.002	-0.002	0.02
arpad_set02_04_s00	0.005	0.004	0.01	0	-0.005	-0.002	0.008	0.011	0.003	-0.003	0.015	0.007	0	-0.011	0.004	0.013	0.04	0.002	0.013	0.001	0.014	0.013	0.004	0.017	0.017	0.026	0.009	0.016	0.007	0.009	0.006	0.006	-0.002	-0.002	0.001	0.004	0.007	-0.004	0.003	0.007	0.008	-0.003	0.001	0.025	-0.001	-0.005	-0.002	0.002	0.015
arpad_set02_08_s00	0.001	0.001	0.004	0.004	0.007	0.001	-0.01	0.003	0.001	0.002	0.005	0.005	-0.004	0.009	-0.007	-0.003	0.01	0.013	0.001	-0.01	-0.002	0.005	0.004	0.01	0.007	-0.001	0.01	0.006	0.004	-0.003	0.001	-0.011	-0.003	0.005	0.001	-0.006	-0.019	-0.001	0.003	-0.004	0.004	0.001	-0.005	0.004	-0.009	0.002	0.005	0.013	0.007
B15-32768_3_1_x40_z0_i33j069_s00	0.006	0.018	0.005	0.012	0.009	0.01	0.027	-0.002	0.001	-0.003	0.005	0.002	0.002	-0.01	0	0.007	-0.007	-0.008	-0.005	0.005	0.002	0.008	-0.002	-0.006	-0.009	0	-0.018	0.02	0.001	0.005	0.003	0.005	0.002	-0.028	0.005	0.014	-0.03	0.006	0.004	0.02	0.013	-0.016	-0.014	-0.012	-0.025	-0.003	-0.025	-0.008	0.015
B15-32768_3_1_x40_z0_i33j069_s01	0.007	0.006	-0.002	0.015	0.009	0.014	0.021	0.016	0.019	0.009	0.028	0.043	0.031	-0.001	0.068	0.004	-0.014	0.04	0.023	0.048	0.009	0.001	0.046	0.017	0.022	0.034	0.014	-0.001	0.029	0.044	-0.016	0.037	0.023	0.005	-0.004	-0.003	0.002	0.045	0.035	0	0.069	0.008	-0.002	0.009	0.009	0.019	0.043	0.017	0.016
B15-32768_3_1_x40_z0_i33j069_s02	0.001	0.004	0.021	0.013	0	0.011	-0.001	-0.005	0.009	0.004	0.019	0.019	-0.01	-0.007	0.009	0.034	0.038	-0.005	0.018	0.042	0.024	-0.031	0.018	0.004	0.009	0	0	-0.011	0.021	0.009	0.005	0.028	0.008	-0.005	-0.008	0.037	0.002	0.013	0.001	-0.031	0	-0.028	-0.012	0.01	0.007	-0.013	-0.004	0.023	0.014
B15-32768_3_1_x40_z0_i33j069_s10	0.012	0.015	0.01	0.013	0.016	0.008	0.007	0.021	0.001	0.013	0.005	0.01	0.026	0.024	-0.03	0.035	0.043	0.053	0.021	-0.005	0.053	0.011	0.028	0.033	0.001	0.029	0.041	0.057	0.047	0.05	0.012	0.029	0.034	0.03	0.047	0.027	0.01	0.067	-0.021	0.029	0.007	0.044	0.058	0.055	0.034	0.014	0.012	0.05	0.038
B15-32768_3_1_x40_z0_i33j069_s11	0.002	0.012	0.001	-0.003	0.037	0.006	-0.011	0.04	-0.021	0.025	-0.012	0.053	0.092	-0.039	0.118	-0.001	0.047	-0.01	0.028	0.019	0.054	-0.024	0.074	-0.03	0.025	0.106	0.036	0.069	0.024	0.045	-0.028	-0.022	-0.009	0.038	0.007	-0.014	-0.003	-0.016	0.055	-0.021	0.072	0.041	0.037	0.005	0.044	0.02	0.025	0.032	0.014
B15-32768_3_1_x40_z0_i33j069_s12	0.003	0.024	0.009	0.035	-0.007	0.007	0.019	0.02	0.013	-0.031	0.054	0.024	0.017	0.026	0.003	-0.051	0.038	0.014	0.052	0	0.122	-0.025	0.016	0.023	0.055	0.056	-0.007	0.001	0.043	-0.003	-0.011	-0.027	0.002	-0.048	0.024	-0.005	0.037	0.04	0.036	-0.002	0.117	0.021	0.019	0.039	0.036	0.028	0.05	0.042	0.084
B15-32768_3_1_x40_z0_i33j069_s20	0.009	0.022	0.002	0.021	0.037	0.047	0.002	0.004	0.024	0.076	0.035	0.005	0.012	0.046	0.086	0.022	0.071	0.054	0.055	0.025	0.024	0.042	0.018	0.042	0.078	0.021	0.017	0.093	0.043	0.081	0.085	0.092	0.078	0.028	0.042	0.08	0.037	0.1	0.161	0.069	0.117	0.079	0.054	0.057	0.112	0.086	0.069	0.045	0.033
B15-32768_3_1_x40_z0_i33j069_s21	0.007	0.013	0.007	-0.017	-0.014	-0.003	0.024	-0.017	0.011	0	0.013	0.009	0.021	0	0.009	0.007	-0.015	-0.001	0.008	0.004	-0.008	0.008	0.007	0.01	-0.006	0.023	-0.046	0.016	0.027	0.025	-0.004	0.006	0.032	0.054	0.006	-0.005	0.052	0.027	0.001	0.022	-0.008	0.023	0.004	0.022	-0.001	-0.021	0.005	-0.009	0.018
B15-32768_3_1_x40_z0_i33j069_s22	0.006	0.014	0.009	-0.018	0.016	0.024	0.068	0.023	0.002	0.02	0.017	0.019	0.04	0.045	0.027	0.038	0.072	0.044	0.065	0.011	0.022	0.008	0.039	0.018	0.031	0.099	0.034	0.04	0.004	0.042	0.037	0.053	0.032	0.027	-0.012	0.02	-0.007	0.017	-0.026	0.004	-0.025	0.013	0.05	0.015	0.008	0.067	0.05	0.039	0.052
B15-32768_3_1_x40_z0_i35j065_s00	-0.005	0.005	-0.001	0.007	0.014	0.009	0	0.029	-0.003	0.02	-0.001	0.031	0.028	0.021	0.039	0.001	0.037	0.031	0	0.028	0.036	0.002	0.049	0.006	0.028	0.024	0.016	0.059	0.063	0.027	0.01	0.043	0.003	0.012	0.017	0.032	0.04	0.036	0.039	-0.016	-0.018	-0.002	-0.001	-0.005	0.009	0.021	-0.004	-0.02	0.061
B15-32768_3_1_x40_z0_i35j065_s01	0.004	0.007	0.002	-0.001	0.003	-0.007	0.003	-0.003	0.002	-0.011	-0.01	-0.015	0.005	-0.019	0.017	-0.002	0.021	-0.005	-0.001	-0.006	0	-0.004	0.029	-0.004	0.008	0.029	-0.007	0.002	0.009	0.011	0.011	0.012	0.015	0.022	0.011	0.012	0.02	0.02	0.024	0.004	0.017	0.004	0.01	0.011	0.025	0.01	0.024	0.018	0.051
B15-32768_3_1_x40_z0_i35j065_s02	0.001	0.006	-0.001	-0.007	-0.006	0.004	0	0.009	-0.001	0.007	-0.001	0.018	-0.002	-0.018	0.01	0.012	0.027	-0.002	0.015	0.022	0.002	0.015	0.02	0.001	0.02	0.005	0.02	0.027	0.026	0.031	0.016	0.018	0.007	0.016	0.011	0.017	0.027	0.015	0.015	0	0.027	0.023	0.002	0.008	0.019	0.024	0.024	0.019	0.018
B15-32768_3_1_x40_z0_i35j065_s10	0.004	0.009	0.008	0	0.013	0.002	-0.006	0.009	0.002	-0.032	0.002	-0.006	-0.01	-0.024	-0.012	-0.01	-0.006	-0.008	0.003	0.024	-0.011	-0.017	0.017	-0.003	-0.007	0.034	-0.009	0.023	0.007	0.004	0.006	0.007	0.011	0.031	0.007	0.004	0.031	0.017	0.024	0.007	0.008	0.008	0.007	0.008	-0.004	0.008	0.025	0.023	0.035
B15-32768_3_1_x40_z0_i35j065_s11	-0.002	0.004	-0.004	-0.01	-0.019	0	-0.001	-0.002	-0.001	-0.033	-0.004	-0.008	-0.019	-0.03	-0.015	-0.018	-0.047	-0.014	-0.014	-0.02	-0.027	-0.01	-0.013	-0.013	-0.02	0.011	-0.044	-0.03	0.012	-0.002	0.003	-0.028	0.006	0.013	-0.011	-0.002	-0.003	0.012	0.009	-0.012	0.004	-0.012	-0.005	-0.011	0.005	0.001	-0.01	0.008	-0.02
B15-32768_3_1_x40_z0_i35j065_s12	0.001	0.004	0.004	0.003	-0.009	-0.003	-0.005	-0.011	-0.008	-0.006	-0.005	-0.002	-0.02	-0.003	0.004	-0.012	-0.022	-0.001	-0.012	-0.004	-0.02	-0.001	0.007	0.002	0	-0.002	-0.001	0.002	0.024	-0.003	-0.004	-0.03	0.01	-0.001	0.011	-0.015	-0.019	-0.02	-0.02	0.011	0.034	-0.002	-0.004	0.005	-0.003	-0.012	-0.011	-0.01	0.023
B15-32768_3_1_x40_z0_i35j065_s20	0.002	0.005	0.005	-0.002	-0.021	0.006	-0.001	-0.011	0.004	-0.049	0.008	-0.024	-0.008	-0.031	-0.019	-0.022	-0.008	-0.02	-0.036	0.01	-0.028	-0.009	0.027	-0.013	0.012	0.022	0.028	0.001	0.063	-0.001	-0.001	0.015	0.003	0.006	0.034	-0.017	0.027	-0.004	0.021	0.013	0.017	-0.03	-0.002	0.004	0.055	-0.004	0.01	0.006	0.072
B15-32768_3_1_x40_z0_i35j065_s21	0	0.002	0.003	0	-0.015	0	-0.001	-0.002	0.003	-0.012	-0.002	0.015	-0.009	-0.03	0.003	-0.012	0	-0.004	0.01	0.008	-0.001	-0.006	0.041	-0.006	-0.026	0.034	-0.033	-0.01	0.044	-0.003	-0.011	0.017	-0.007	-0.008	-0.01	-0.007	0.017	0.018	0.014	-0.01	0.015	0.001	0.005	-0.004	0.015	0.007	-0.008	0.008	0.03
B15-32768_3_1_x40_z0_i35j065_s22	0.001	0.003	-0.001	-0.005	0	0.003	-0.003	-0.002	0.002	-0.015	-0.007	-0.002	-0.008	0.004	-0.001	0.006	-0.02	0.005	-0.03	0.014	-0.021	0.001	0.041	-0.003	0.018	0.026	0.004	0.024	0.007	0.026	0.019	0.03	0.004	0.007	0.014	0.017	0.001	0.009	0.035	0.014	0.016	-0.003	0.014	-0.002	0.02	0.028	0.036	0.014	0.029
B16-62734_1_2048_slide_p410_01_s00	0.009	0.007	0.011	0.008	0.018	0.019	0.049	0.015	0.028	0.038	0.013	0.04	0.048	0.043	0.039	0.037	0.061	0.065	0.064	0.033	0.047	0.055	0.037	0.05	0.045	0.045	0.022	0.053	0.008	0.047	0.028	0.045	0.059	0.045	0.061	0.055	0.026	0.032	0.018	0.037	0.032	0.041	0.049	0.015	0.029	0.021	0.034	0.001	0.015
b83d1d77935b6cfd44105b54600ffc4b6bd82de57dec65571bcb117fa8398ba3_s00	-0.003	-0.003	-0.001	-0.001	-0.003	-0.003	-0.004	-0.005	0.001	0	-0.001	-0.008	-0.007	-0.006	-0.003	-0.004	-0.006	-0.004	-0.004	-0.007	0.001	-0.002	0.001	-0.006	-0.004	-0.007	-0.004	-0.004	-0.003	-0.003	0.002	-0.002	-0.004	0	-0.006	0	-0.002	0.003	0.005	0.009	-0.002	-0.002	-0.003	0.003	-0.002	-0.001	-0.004	-0.001	0
c1afe66cd139f996fd984f5f2622903730ec2f1192d90608154f07f7ef6cdb4b_s00	-0.001	0.001	-0.003	-0.004	0.004	0.002	0	-0.006	-0.003	-0.001	0.007	0.011	-0.008	-0.012	-0.005	0.002	-0.001	-0.004	-0.013	0.019	0.009	0.006	0.006	-0.011	-0.003	-0.006	-0.015	-0.01	0.001	0.001	0.001	0.003	0.011	-0.001	0.001	0.018	0.001	0.014	0	0.007	0.014	-0.003	0.012	0.035	0.014	0.008	0.021	0.025	0.002
cbca32daaae36a872a11da4eaff65d1068ff3f154eedc9d3fc0c214a4e5d32bd_s00	0.001	0.003	0.003	0.002	-0.002	0.002	0.005	0.003	0.001	0.002	-0.004	-0.002	0.005	0.001	-0.002	0.002	0.001	-0.003	-0.002	-0.003	-0.003	-0.005	-0.002	-0.001	-0.001	-0.001	-0.004	0.001	-0.001	0	-0.002	0	0.002	0	0.003	-0.001	0.001	0	0.001	0.001	-0.006	-0.002	0.002	-0.002	0.001	-0.003	0.002	0.002	0
ef3ef194e5657fda708ecbd3eb6530286ed2ba23c88efb9f1715298975c73548_s00	0.002	0.002	0.004	0.003	0.009	0.004	0.003	0.004	0.001	0.003	0.001	0.003	0.003	0.003	0.003	0.004	0.001	0.003	0.001	0	0.001	0.003	0.002	0.001	0	0.001	0.003	0.002	0.002	0.003	0.001	0.001	0.003	0.003	0.002	0.003	0	0.002	0	0.004	0.003	0.003	0	0.002	0.002	0.004	0.003	0.004	0.003
Eosinophilic_variant_of_chromophobe_renal_cell_carcinoma_--_intermed_mag_05_s00	0.013	0.007	0.003	-0.009	0.007	-0.004	0.012	0.003	0.007	0.028	0.009	0.027	0.02	0.022	0.005	0.031	0.019	0.007	0.013	0.01	-0.008	-0.007	0.007	0.006	0.002	0.006	0.008	0.008	0.038	0.015	0.014	0.01	0.019	0.028	0.01	-0.004	0.004	-0.001	0.011	0.008	0.008	0.015	0.01	0.005	0.013	0.009	0.002	0.002	0.009
f952cc65376009cfad8249e53b9b2c0daaa3553e897096337d143c625c2df886_s00	0.001	0.003	0.01	0.008	0.013	0.01	0.015	0.002	0.013	0.005	0.009	0.006	0.002	0.003	0.001	0.007	0.002	0.001	0.006	0.006	0.007	0.005	0.013	0.012	0.008	0.003	-0.002	0.009	0.018	0.011	0.009	0.009	0.01	0.003	0.005	0.008	0.006	0	0.006	0.019	0.006	0.009	0.016	0.008	0.008	0.013	0.012	0.012	0.007
Hurthle_cell_carcinoma_--_high_mag_02_s00	-0.003	0.004	0	0.001	0.01	0.004	0.001	0	0.001	0.001	-0.002	0.003	0.005	0.002	0.003	0.002	0.005	0.015	0.004	0.003	0.004	0.006	0.009	0.004	0.007	0.005	-0.002	0.006	0.01	0.008	0.006	0.005	0.005	-0.002	0.001	0.005	-0.003	-0.003	0.004	0.003	0.003	-0.004	0.004	0	0.008	0.004	-0.003	0.003	0.006
image009_02_s00	0	0.004	0.001	0.003	0.002	0.003	0.006	0.002	-0.001	-0.001	0.002	-0.001	-0.001	-0.003	-0.001	-0.002	0.001	0.002	0.007	-0.001	-0.001	0.003	-0.001	-0.003	-0.004	-0.002	-0.002	0.004	0	0.006	-0.003	0	-0.002	-0.001	0.002	0.005	0.005	0.001	0.001	-0.002	0.001	0.003	-0.001	0	-0.002	-0.001	0	-0.002	0.002
image011_01_s00	-0.002	-0.003	0.001	-0.005	0.003	-0.008	0.001	-0.001	-0.001	0.004	0.002	0.018	0.004	0.005	0.015	0.007	0.009	0.021	0.013	0.019	0.013	0.015	0.015	0.013	0.012	0.031	0.018	0.005	0.014	0.01	0.02	0.01	0.005	0.011	0.014	0.009	0.006	0.02	0.017	0.015	-0.017	0.009	0.008	0.007	-0.006	0.008	0.006	0.007	0.024
image015_s00	-0.004	0.002	0.013	0.025	0	0.007	0.002	0.013	0.011	0.002	0.031	0.002	0.012	0.037	-0.005	-0.002	0.031	0.005	0.003	0.015	-0.005	0.026	0.009	0.004	0.006	-0.002	0.009	0.011	0.007	0.005	0.01	0.026	0.011	-0.002	-0.005	0.005	0.026	-0.004	0.001	0.007	0.031	-0.004	0.008	-0.008	0.01	0.024	0.008	0.01	-0.003
img00008_s00	0.009	0.017	0.023	0.011	0.003	0.01	-0.001	-0.013	0.012	0.001	0.001	-0.012	0.007	-0.016	0.006	0.009	-0.038	-0.014	0.01	0.009	0.027	-0.018	0.014	0.005	0.008	0.014	-0.003	-0.059	0.024	-0.029	0.028	0.009	-0.032	-0.015	0.03	-0.041	-0.013	0.015	0.006	-0.002	0	0.044	0.065	0.035	-0.007	0.005	0.051	0.03	-0.015
img00008_s01	0.01	0.016	0.008	0.007	0.01	0.016	0	0.005	0.015	0.016	0.001	0.005	0	0.001	-0.019	0.013	-0.004	0.009	-0.038	-0.002	-0.011	-0.008	0.003	0.022	0.013	0.007	0.012	0.008	0.002	0	0.037	0.058	0	-0.025	0.051	0.015	0.001	0.007	0.004	0.011	0.006	0.017	-0.013	-0.007	-0.007	0.003	0.015	0.003	0.007
img00008_s10	0.007	0.024	0.003	0.02	0.006	-0.003	0.003	-0.001	-0.012	-0.003	0.009	0.002	0.005	-0.01	-0.021	0.007	-0.009	-0.009	0	-0.006	0.002	0.003	0.002	-0.002	0.021	0.01	0.024	0.019	0.017	0.007	0.007	0.029	0.005	0.032	0.024	0.014	0.034	0.032	0.014	0.028	0.018	0.035	0.019	0.011	0.019	0.025	0.012	0.038	0.006
img00008_s11	-0.006	-0.019	0.017	0.002	-0.005	-0.008	0.004	-0.004	0.013	0.03	0.006	-0.008	0.012	0.01	0	0.024	-0.006	-0.027	-0.007	0.004	0.02	-0.031	0.005	0.003	-0.045	0.008	-0.018	-0.032	0.026	0.003	-0.005	0	0.004	-0.015	0.002	0.012	-0.01	-0.002	-0.029	-0.005	0.012	0.008	0.019	0.053	-0.005	0.038	0.019	0.008	0.022
Leydig-cell-5_s00	-0.003	0	0	0.004	-0.003	0.001	0.007	0.011	0.005	0.002	0.012	-0.001	0.004	-0.003	0.008	-0.009	0.013	-0.002	0.002	0	-0.005	-0.008	-0.007	-0.007	-0.004	-0.004	-0.005	-0.001	0	-0.003	-0.009	-0.004	-0.001	-0.01	-0.003	0.006	0	0.003	0.002	-0.005	0.004	-0.007	0.002	0.007	0.004	0.007	0.002	0.002	0.001
set01_image015_04_s00	0	0.002	0.001	0.001	0.008	0.002	0.001	0	0.006	0.002	-0.001	0.002	0.003	0.005	0.001	0.004	0.005	0.003	0.006	0.002	0.023	0.017	0.001	0.007	0.001	0.002	0.003	0.003	0.003	0.004	0.003	0	0.017	0.002	0.002	0.002	0.001	0.003	0.011	0.001	0.002	0.002	0.009	0.001	0.002	0.003	0.001	0.001	0.002
set04_image_11_s00	0.001	0.01	0.004	0	0.002	0.002	-0.001	0.002	0.005	0.007	0.005	-0.002	0.003	0.001	0.005	0.002	0.004	0.003	-0.004	-0.005	0.003	-0.002	0.007	0.009	0.001	0.006	0.01	0.003	0.005	0.003	0.015	0.004	0.005	0	0.003	0	0.001	0	0.009	0.009	0.002	0.003	0.008	-0.005	0.003	0.008	0.002	0.005	-0.001
set04_image_13_s00	0.001	0.006	0.003	0.002	0	0.001	0.001	0.002	0	0.001	0.007	0.003	0.009	0.006	0.01	0.01	0.02	0.009	0.011	0.018	0.01	0.013	0.006	0.019	0.005	0.009	0.01	0.011	0.018	0.01	0.011	0.008	0.006	0.014	0.021	0.007	0.01	0.006	0.005	0.004	0	0.007	0.006	0.007	0.008	0.005	0.008	0.008	0.001
TCGA-18-5592-01Z-00-DX1_s00	0.001	0.001	0	0	0.003	0	0	0.002	0.005	0	0.003	0	0.001	0.002	0.002	0.001	0.003	0.006	0.005	0.003	0.007	0.004	0	0.005	0.005	0.003	0.003	0.004	0.007	0.004	0.004	0.002	0.001	0.004	0.002	0.003	0.003	0	0.002	-0.001	0.007	0.001	0.002	0.004	-0.001	0.001	0.002	0.003	0.001
TCGA-49-4488-01Z-00-DX1_s00	0.003	0.015	0.01	0.015	0.014	0.013	0.011	0.01	0.008	0.008	0.013	0.006	0.009	0.011	0.011	0.002	0.001	0.006	-0.003	-0.005	0.001	-0.003	0	-0.004	0.001	-0.009	0.005	-0.006	0.006	-0.006	0.007	-0.007	-0.005	-0.007	0.01	0.001	0.005	0.006	0.006	-0.005	0.012	0.003	0.007	0.006	0.006	0.011	0.011	0.005	0.014
TCGA-B0-5698-01Z-00-DX1_s00	0.009	0.013	0.018	0.008	0.004	0.008	0.011	-0.002	0.005	0.005	0.006	0.006	0	-0.004	0.004	0.006	0.015	0.003	0.008	-0.001	0.002	0.003	0.003	-0.002	0	0.009	0.002	0.007	0.007	0.006	0.002	-0.003	-0.002	0.003	0.02	-0.001	0	0.004	0.008	0.014	0.014	0.014	-0.002	0.006	0.014	0.013	-0.001	0.008	0.011
TCGA-G2-A2EK-01A-02-TSB_s00	0.004	0.018	0.02	0.027	0.017	0.017	0.012	-0.006	0.025	0.004	0.003	0.017	0.019	0.019	0.028	0.006	0.009	0.043	0.028	0.043	0.021	0.024	0.023	0.044	0.013	0.021	0	0.027	0.014	0.02	0.027	0.029	0.024	0.026	0.026	0.015	0.005	0.026	0.033	0.01	0.034	0.011	0.021	0.032	0.025	0.033	0.007	0.035	0.018
TCGA-G9-6336-01Z-00-DX1_s00	0.004	0.005	0.006	0.004	0.004	0.003	0.002	0.005	0.005	0.002	0.004	0.006	0.004	0.006	0.003	0.004	0.006	0.004	0.003	0.002	0.001	0.004	0	0.005	0.002	0.005	0.002	0.005	0.007	0.005	0.007	0.001	0.005	0.006	0.009	0.005	0.006	0.005	0.001	0.005	0.005	0.003	0.002	0.005	0.004	0.004	0.006	0.009	0.006
[truncated: 151 more columns]

## Sheet: Tissue15_cv1_noTTA
image	epoch 1	2	3	4	5	6	7	8	9	10	11	12	13	14	15	16	17	18	19	20	21	22	23	24	25	26	27	28	29	30	31	32	33	34	35	36	37	38	39	40	41	42	43	44	45	46	47	48	49
01_1_s00	0.812	0.9	0.989	0.892	0.926	0.943	0.905	0.844	0.832	0.894	0.87	0.89	0.803	0.859	0.861	0.902	0.865	0.864	0.889	0.863	0.87	0.874	0.897	0.878	0.908	0.863	0.862	0.918	0.908	0.87	0.865	0.874	0.899	0.88	0.899	0.858	0.881	0.878	0.891	0.832	0.938	0.867	0.855	0.861	0.894	0.884	0.89	0.882	0.889
02_3_s00	0.979	0.942	0.989	0.93	0.918	0.961	0.928	0.912	0.914	0.937	0.914	0.944	0.894	0.897	0.918	0.937	0.903	0.923	0.929	0.937	0.918	0.926	0.931	0.925	0.943	0.935	0.918	0.944	0.958	0.93	0.937	0.91	0.941	0.947	0.938	0.92	0.92	0.942	0.945	0.933	0.961	0.941	0.932	0.944	0.958	0.948	0.949	0.949	0.946
03_2_s00	0.966	0.946	0.995	0.958	0.969	0.979	0.951	0.943	0.941	0.963	0.937	0.965	0.931	0.922	0.944	0.972	0.934	0.945	0.944	0.941	0.93	0.948	0.959	0.942	0.962	0.941	0.945	0.957	0.963	0.944	0.945	0.926	0.963	0.937	0.962	0.935	0.945	0.956	0.959	0.938	0.981	0.947	0.938	0.949	0.965	0.962	0.962	0.947	0.964
03_4_s00	0.895	0.898	0.983	0.923	0.953	0.914	0.845	0.86	0.805	0.878	0.865	0.895	0.828	0.85	0.857	0.886	0.877	0.842	0.858	0.829	0.85	0.842	0.852	0.856	0.877	0.869	0.845	0.887	0.854	0.848	0.829	0.856	0.892	0.871	0.868	0.878	0.875	0.888	0.882	0.852	0.905	0.869	0.852	0.874	0.899	0.901	0.893	0.883	0.901
04_7_s00	0.913	0.937	0.996	0.956	0.974	0.968	0.946	0.951	0.915	0.967	0.931	0.96	0.9	0.942	0.955	0.961	0.956	0.953	0.963	0.958	0.963	0.96	0.971	0.96	0.973	0.964	0.96	0.961	0.97	0.959	0.956	0.952	0.97	0.964	0.966	0.957	0.962	0.968	0.962	0.94	0.974	0.961	0.954	0.962	0.969	0.97	0.967	0.96	0.971
07_2_s00	0.897	0.88	0.978	0.893	0.915	0.904	0.885	0.857	0.864	0.911	0.873	0.915	0.829	0.836	0.856	0.918	0.865	0.88	0.889	0.887	0.876	0.901	0.924	0.878	0.918	0.888	0.874	0.901	0.926	0.877	0.909	0.864	0.908	0.885	0.931	0.869	0.888	0.916	0.916	0.861	0.965	0.892	0.878	0.903	0.928	0.92	0.925	0.899	0.931
08_3_s00	0.893	0.827	0.966	0.798	0.768	0.858	0.759	0.736	0.724	0.787	0.717	0.777	0.692	0.667	0.704	0.781	0.701	0.722	0.761	0.763	0.753	0.751	0.778	0.744	0.765	0.75	0.725	0.778	0.811	0.741	0.773	0.73	0.777	0.775	0.795	0.735	0.766	0.747	0.811	0.755	0.914	0.77	0.747	0.755	0.802	0.782	0.787	0.785	0.801
0e21d7b3eea8cdbbed60d51d72f4f8c1974c5d76a8a3893a7d5835c85284132e_s00	0.986	0.99	0.999	0.992	0.992	0.995	0.989	0.979	0.975	0.993	0.981	0.991	0.987	0.99	0.98	0.989	0.993	0.989	0.994	0.985	0.984	0.991	0.986	0.984	0.992	0.992	0.989	0.995	0.99	0.988	0.985	0.981	0.994	0.99	0.988	0.987	0.992	0.993	0.987	0.986	0.997	0.99	0.983	0.984	0.992	0.992	0.991	0.992	0.993
106452624_02_s00	0.924	0.899	0.958	0.927	0.938	0.901	0.908	0.905	0.903	0.897	0.877	0.916	0.903	0.892	0.913	0.916	0.908	0.9	0.892	0.925	0.892	0.897	0.927	0.917	0.922	0.915	0.921	0.914	0.915	0.912	0.907	0.908	0.916	0.917	0.92	0.889	0.902	0.928	0.922	0.908	0.958	0.91	0.903	0.915	0.923	0.933	0.932	0.92	0.936
10_2_s00	0.747	0.712	0.964	0.712	0.749	0.793	0.716	0.687	0.673	0.764	0.708	0.783	0.697	0.693	0.737	0.791	0.75	0.753	0.743	0.789	0.737	0.759	0.789	0.752	0.788	0.759	0.753	0.796	0.821	0.748	0.756	0.746	0.789	0.801	0.796	0.752	0.771	0.765	0.814	0.8	0.834	0.789	0.748	0.763	0.802	0.796	0.801	0.799	0.8
11_1_s00	0.994	0.971	0.992	0.972	0.959	0.977	0.952	0.95	0.938	0.948	0.926	0.952	0.921	0.917	0.933	0.949	0.942	0.929	0.939	0.937	0.927	0.931	0.939	0.927	0.949	0.933	0.93	0.936	0.943	0.937	0.936	0.928	0.944	0.939	0.936	0.928	0.922	0.946	0.94	0.931	0.965	0.936	0.929	0.94	0.949	0.949	0.944	0.939	0.947
1d9eacb3161f1e2b45550389ecf7c535c7199c6b44b1c6a46303f7b965e508f1_s00	0.985	0.995	0.999	0.989	0.993	0.991	0.976	0.974	0.924	0.978	0.966	0.972	0.95	0.971	0.971	0.953	0.965	0.955	0.958	0.945	0.952	0.942	0.957	0.961	0.958	0.97	0.962	0.981	0.946	0.94	0.918	0.952	0.975	0.956	0.952	0.955	0.967	0.957	0.936	0.954	0.964	0.951	0.95	0.942	0.963	0.947	0.955	0.944	0.964
2c61fdcb36fd1b2944895af6204279e9f6c164ba894198b40c8b7a3c9bf500ea_s00	0.965	0.943	0.987	0.958	0.968	0.941	0.952	0.949	0.942	0.958	0.953	0.974	0.956	0.952	0.962	0.974	0.961	0.959	0.971	0.971	0.964	0.963	0.964	0.954	0.973	0.972	0.978	0.986	0.971	0.967	0.964	0.965	0.977	0.977	0.969	0.965	0.97	0.979	0.957	0.97	0.98	0.971	0.958	0.98	0.975	0.973	0.981	0.963	0.972
353ab00e964f71aa720385223a9078b770b7e3efaf5be0f66e670981f68fe606_s00	0.873	0.881	0.981	0.888	0.898	0.868	0.816	0.782	0.786	0.801	0.783	0.804	0.778	0.771	0.784	0.815	0.769	0.804	0.805	0.808	0.821	0.774	0.784	0.771	0.812	0.797	0.796	0.832	0.804	0.783	0.786	0.78	0.808	0.811	0.793	0.789	0.789	0.822	0.784	0.811	0.8	0.8	0.781	0.81	0.817	0.804	0.817	0.801	0.812
3934a094e8537841e973342c7f8880606f7a2712b14930340d6f6c2afe178c25_s00	0.917	0.886	0.935	0.906	0.884	0.924	0.886	0.839	0.879	0.903	0.86	0.912	0.864	0.885	0.884	0.921	0.883	0.888	0.911	0.902	0.899	0.909	0.92	0.899	0.915	0.916	0.918	0.94	0.923	0.92	0.914	0.909	0.951	0.928	0.916	0.909	0.929	0.952	0.908	0.929	0.952	0.938	0.92	0.915	0.945	0.945	0.946	0.921	0.936
44afae184c89e6ba55985b4d341acc1ae1e8b6ef96312064e0e6e630e022b078_s00	0.995	0.991	0.999	0.993	0.994	0.992	0.988	0.979	0.956	0.991	0.979	0.974	0.966	0.984	0.979	0.975	0.968	0.967	0.956	0.962	0.968	0.967	0.979	0.967	0.97	0.982	0.975	0.989	0.964	0.961	0.957	0.967	0.978	0.972	0.969	0.975	0.976	0.983	0.956	0.98	0.979	0.962	0.961	0.964	0.967	0.96	0.97	0.965	0.975
4590d7d47f521df62f3bcb0bf74d1bca861d94ade614d8afc912d1009d607b94_s00	0.964	0.964	0.994	0.972	0.972	0.958	0.964	0.952	0.954	0.964	0.96	0.977	0.963	0.956	0.968	0.976	0.964	0.959	0.973	0.981	0.97	0.964	0.965	0.966	0.974	0.977	0.977	0.982	0.975	0.972	0.967	0.969	0.978	0.98	0.967	0.971	0.961	0.98	0.955	0.978	0.981	0.972	0.971	0.982	0.974	0.976	0.982	0.963	0.98
55f98f43c152aa0dc8bea513f8ba558cc57494b81ae4ee816977816e79629c50_s00	0.979	0.973	0.995	0.97	0.966	0.966	0.938	0.925	0.922	0.937	0.938	0.963	0.932	0.934	0.932	0.97	0.93	0.928	0.948	0.932	0.939	0.921	0.929	0.913	0.936	0.942	0.945	0.973	0.957	0.942	0.936	0.924	0.969	0.969	0.937	0.941	0.919	0.956	0.926	0.941	0.961	0.95	0.935	0.964	0.96	0.961	0.973	0.95	0.965
5d75a63972ef643efd7c42f20668b167f2af43635d6263962d84e62e7609ab51_s00	0.848	0.829	0.936	0.852	0.869	0.834	0.833	0.798	0.811	0.823	0.812	0.86	0.823	0.809	0.836	0.865	0.827	0.829	0.86	0.867	0.856	0.844	0.853	0.837	0.866	0.876	0.869	0.887	0.867	0.862	0.862	0.86	0.888	0.888	0.866	0.871	0.858	0.898	0.83	0.899	0.904	0.879	0.872	0.902	0.883	0.893	0.906	0.855	0.893
5_01_s00	0.984	0.979	0.996	0.977	0.958	0.982	0.971	0.953	0.955	0.966	0.949	0.97	0.948	0.949	0.956	0.959	0.948	0.935	0.958	0.949	0.956	0.957	0.967	0.932	0.964	0.934	0.946	0.948	0.945	0.936	0.944	0.927	0.943	0.948	0.961	0.931	0.937	0.955	0.948	0.94	0.99	0.952	0.927	0.951	0.954	0.952	0.947	0.941	0.946
673baf65ae5c571d6be452eb41e79ef3fc2eb3fd238e621c6b7621763b429989_s00	0.928	0.961	0.998	0.979	0.971	0.987	0.944	0.874	0.895	0.965	0.868	0.955	0.882	0.927	0.892	0.934	0.952	0.924	0.94	0.9	0.886	0.939	0.935	0.901	0.945	0.932	0.935	0.957	0.939	0.889	0.897	0.915	0.944	0.922	0.92	0.881	0.925	0.938	0.899	0.908	0.965	0.881	0.87	0.845	0.899	0.933	0.92	0.908	0.93
68_01_Caption_p33_s00	0.702	0.685	0.873	0.7	0.75	0.721	0.699	0.702	0.679	0.774	0.744	0.742	0.704	0.723	0.741	0.812	0.748	0.732	0.719	0.769	0.733	0.756	0.793	0.781	0.758	0.796	0.769	0.773	0.792	0.766	0.745	0.747	0.762	0.731	0.759	0.74	0.722	0.761	0.761	0.731	0.862	0.729	0.716	0.755	0.765	0.769	0.771	0.75	0.77
68_01_Caption_p33_s01	0.68	0.66	0.842	0.67	0.717	0.701	0.674	0.668	0.643	0.723	0.692	0.707	0.658	0.681	0.691	0.763	0.699	0.687	0.669	0.71	0.677	0.703	0.743	0.713	0.706	0.735	0.702	0.717	0.729	0.711	0.688	0.709	0.713	0.685	0.703	0.692	0.688	0.721	0.694	0.693	0.829	0.696	0.682	0.712	0.73	0.728	0.715	0.705	0.756
68_01_Caption_p33_s10	0.692	0.664	0.859	0.658	0.707	0.677	0.651	0.661	0.618	0.718	0.679	0.713	0.637	0.675	0.705	0.75	0.701	0.701	0.637	0.716	0.658	0.717	0.755	0.72	0.739	0.747	0.694	0.722	0.745	0.724	0.689	0.711	0.726	0.661	0.706	0.679	0.689	0.717	0.7	0.652	0.858	0.68	0.664	0.718	0.742	0.725	0.711	0.681	0.724
68_01_Caption_p33_s11	0.773	0.765	0.942	0.773	0.83	0.811	0.781	0.78	0.743	0.822	0.815	0.809	0.762	0.778	0.798	0.854	0.798	0.788	0.773	0.799	0.765	0.794	0.826	0.815	0.806	0.819	0.812	0.817	0.836	0.829	0.789	0.798	0.821	0.781	0.801	0.788	0.77	0.819	0.815	0.787	0.877	0.778	0.797	0.813	0.84	0.806	0.803	0.792	0.827
6ab24e7e1f6c9fdd371c5edae1bbb20abeeb976811f8ab2375880b4483860f4d_s00	0.927	0.908	0.935	0.927	0.944	0.928	0.922	0.905	0.914	0.946	0.92	0.941	0.941	0.931	0.901	0.915	0.905	0.924	0.909	0.936	0.899	0.929	0.912	0.926	0.9	0.925	0.916	0.941	0.937	0.903	0.926	0.911	0.949	0.916	0.925	0.905	0.92	0.929	0.938	0.941	0.934	0.914	0.936	0.943	0.951	0.94	0.938	0.926	0.937
74a7785530687a11ecd073e772f90912d9967d02407a192bfab282c35f55ab94_s00	0.436	0.605	0.806	0.779	0.849	0.781	0.727	0.801	0.745	0.857	0.835	0.862	0.871	0.86	0.83	0.871	0.862	0.876	0.904	0.867	0.857	0.883	0.877	0.878	0.877	0.894	0.879	0.932	0.901	0.898	0.871	0.877	0.941	0.92	0.902	0.881	0.905	0.947	0.905	0.882	0.932	0.883	0.866	0.876	0.917	0.894	0.912	0.892	0.919
7f55678298adb736987d9fb5d1d2daefb08fe5bf4d81b2380bedf9449f79cc38_s00	0.921	0.918	0.983	0.927	0.94	0.948	0.888	0.867	0.887	0.905	0.892	0.921	0.88	0.883	0.895	0.921	0.888	0.904	0.918	0.938	0.905	0.915	0.904	0.886	0.909	0.932	0.915	0.95	0.927	0.904	0.908	0.9	0.943	0.937	0.907	0.916	0.897	0.934	0.892	0.921	0.928	0.917	0.916	0.937	0.919	0.914	0.93	0.898	0.921
853a4c67900c411abd04467f7bc7813d3c58a5f565c8b0807e13c6e6dea21344_s00	0.892	0.872	0.932	0.903	0.917	0.894	0.919	0.854	0.893	0.946	0.892	0.911	0.9	0.895	0.871	0.889	0.893	0.898	0.905	0.913	0.891	0.903	0.897	0.902	0.9	0.896	0.907	0.916	0.909	0.88	0.895	0.885	0.915	0.897	0.906	0.882	0.899	0.91	0.909	0.898	0.914	0.899	0.891	0.895	0.904	0.893	0.907	0.898	0.904
96984c_200x_01_s00	0.699	0.744	0.91	0.856	0.865	0.901	0.856	0.868	0.779	0.895	0.888	0.847	0.886	0.902	0.903	0.914	0.914	0.882	0.919	0.883	0.911	0.867	0.915	0.906	0.908	0.892	0.915	0.936	0.929	0.913	0.9	0.909	0.927	0.919	0.889	0.88	0.898	0.914	0.872	0.91	0.903	0.907	0.864	0.912	0.904	0.913	0.935	0.936	0.942
ad473063dab4bf4f2461d9a99a9c0166d4871f156516d9e0a523484e7cf2258d_s00	0.8	0.749	0.835	0.79	0.812	0.82	0.798	0.741	0.792	0.847	0.782	0.85	0.821	0.82	0.824	0.86	0.841	0.83	0.867	0.85	0.833	0.867	0.878	0.85	0.845	0.858	0.857	0.903	0.88	0.866	0.848	0.844	0.925	0.879	0.877	0.842	0.881	0.915	0.878	0.865	0.9	0.876	0.858	0.857	0.903	0.884	0.898	0.872	0.883
af6b6173c59450bc76b2cc461cf233921fbfdb6feb8dd6da03a0d44193221fd0_s00	0.868	0.863	0.967	0.87	0.857	0.828	0.777	0.764	0.744	0.775	0.763	0.793	0.794	0.768	0.755	0.818	0.766	0.78	0.791	0.792	0.781	0.764	0.769	0.763	0.791	0.799	0.789	0.825	0.802	0.782	0.782	0.773	0.809	0.818	0.79	0.791	0.778	0.812	0.772	0.81	0.82	0.801	0.791	0.813	0.805	0.806	0.82	0.793	0.813
arpad_set02_04_s00	0.894	0.776	0.876	0.942	0.821	0.886	0.829	0.862	0.781	0.828	0.823	0.864	0.877	0.859	0.92	0.849	0.793	0.879	0.829	0.909	0.881	0.779	0.911	0.87	0.89	0.873	0.89	0.912	0.886	0.888	0.888	0.87	0.942	0.925	0.909	0.89	0.866	0.936	0.901	0.909	0.88	0.925	0.903	0.88	0.938	0.927	0.914	0.923	0.891
arpad_set02_08_s00	0.843	0.822	0.939	0.861	0.912	0.812	0.815	0.794	0.817	0.846	0.784	0.882	0.846	0.808	0.868	0.863	0.819	0.838	0.815	0.881	0.794	0.797	0.853	0.828	0.824	0.866	0.848	0.84	0.859	0.848	0.828	0.867	0.898	0.872	0.866	0.836	0.885	0.88	0.89	0.854	0.932	0.869	0.855	0.87	0.891	0.88	0.895	0.861	0.9
B15-32768_3_1_x40_z0_i33j069_s00	0.61	0.612	0.879	0.814	0.876	0.622	0.728	0.892	0.798	0.949	0.762	0.963	0.921	0.849	0.953	0.836	0.95	0.894	0.912	0.957	0.93	0.814	0.937	0.869	0.933	0.935	0.93	0.933	0.966	0.886	0.881	0.888	0.883	0.943	0.9	0.862	0.909	0.933	0.931	0.826	0.929	0.902	0.892	0.877	0.929	0.908	0.936	0.897	0.93
B15-32768_3_1_x40_z0_i33j069_s01	0.639	0.628	0.852	0.754	0.835	0.608	0.67	0.791	0.694	0.879	0.693	0.871	0.786	0.762	0.835	0.778	0.834	0.75	0.771	0.853	0.794	0.754	0.836	0.78	0.807	0.791	0.827	0.819	0.835	0.781	0.83	0.817	0.792	0.806	0.824	0.816	0.794	0.813	0.808	0.765	0.811	0.805	0.817	0.775	0.806	0.823	0.808	0.811	0.841
B15-32768_3_1_x40_z0_i33j069_s02	0.556	0.569	0.873	0.778	0.888	0.486	0.625	0.85	0.673	0.883	0.628	0.902	0.849	0.747	0.865	0.728	0.844	0.766	0.786	0.88	0.786	0.724	0.886	0.766	0.89	0.861	0.87	0.882	0.887	0.827	0.818	0.836	0.803	0.818	0.849	0.804	0.817	0.881	0.874	0.72	0.889	0.839	0.869	0.776	0.871	0.865	0.889	0.818	0.897
B15-32768_3_1_x40_z0_i33j069_s10	0.53	0.541	0.823	0.694	0.838	0.507	0.584	0.757	0.63	0.775	0.589	0.789	0.718	0.638	0.838	0.642	0.719	0.619	0.676	0.817	0.659	0.614	0.796	0.632	0.751	0.708	0.707	0.699	0.781	0.706	0.717	0.771	0.67	0.721	0.692	0.674	0.704	0.723	0.817	0.607	0.792	0.7	0.713	0.661	0.753	0.783	0.802	0.712	0.79
B15-32768_3_1_x40_z0_i33j069_s11	0.362	0.363	0.691	0.534	0.721	0.344	0.42	0.73	0.481	0.789	0.444	0.807	0.704	0.627	0.729	0.575	0.714	0.588	0.673	0.826	0.606	0.562	0.78	0.587	0.732	0.679	0.717	0.697	0.819	0.68	0.748	0.765	0.633	0.682	0.692	0.682	0.728	0.796	0.731	0.534	0.692	0.652	0.654	0.596	0.694	0.758	0.774	0.728	0.85
B15-32768_3_1_x40_z0_i33j069_s12	0.42	0.379	0.719	0.562	0.765	0.415	0.478	0.749	0.542	0.851	0.511	0.863	0.796	0.629	0.865	0.688	0.801	0.663	0.73	0.87	0.677	0.62	0.83	0.653	0.809	0.794	0.782	0.821	0.899	0.693	0.706	0.82	0.698	0.764	0.689	0.675	0.661	0.735	0.789	0.571	0.724	0.669	0.651	0.614	0.718	0.749	0.765	0.689	0.841
B15-32768_3_1_x40_z0_i33j069_s20	0.583	0.566	0.912	0.715	0.913	0.56	0.611	0.928	0.601	0.816	0.566	0.911	0.758	0.653	0.794	0.67	0.701	0.716	0.724	0.895	0.768	0.627	0.84	0.692	0.772	0.795	0.796	0.714	0.842	0.717	0.757	0.725	0.716	0.794	0.725	0.683	0.78	0.805	0.729	0.65	0.802	0.714	0.754	0.672	0.749	0.802	0.808	0.816	0.902
B15-32768_3_1_x40_z0_i33j069_s21	0.576	0.567	0.868	0.744	0.88	0.587	0.623	0.894	0.67	0.922	0.648	0.947	0.86	0.794	0.89	0.785	0.889	0.868	0.858	0.89	0.883	0.779	0.911	0.792	0.916	0.88	0.949	0.915	0.943	0.842	0.873	0.875	0.842	0.83	0.918	0.897	0.845	0.905	0.921	0.763	0.859	0.861	0.878	0.799	0.948	0.944	0.943	0.925	0.961
B15-32768_3_1_x40_z0_i33j069_s22	0.63	0.648	0.932	0.82	0.935	0.633	0.666	0.941	0.717	0.956	0.764	0.969	0.884	0.807	0.957	0.795	0.847	0.846	0.877	0.959	0.92	0.824	0.918	0.907	0.911	0.861	0.926	0.945	0.984	0.889	0.916	0.872	0.88	0.965	0.911	0.896	0.941	0.91	0.948	0.849	0.933	0.893	0.856	0.88	0.912	0.896	0.877	0.918	0.939
B15-32768_3_1_x40_z0_i35j065_s00	0.482	0.501	0.747	0.586	0.719	0.441	0.471	0.646	0.501	0.698	0.462	0.763	0.605	0.548	0.712	0.564	0.649	0.604	0.631	0.754	0.593	0.54	0.705	0.582	0.732	0.618	0.668	0.67	0.747	0.652	0.633	0.661	0.652	0.662	0.651	0.601	0.679	0.67	0.716	0.539	0.743	0.638	0.641	0.553	0.699	0.651	0.752	0.747	0.759
B15-32768_3_1_x40_z0_i35j065_s01	0.587	0.63	0.866	0.758	0.864	0.608	0.673	0.84	0.712	0.866	0.687	0.907	0.837	0.813	0.859	0.781	0.845	0.834	0.85	0.891	0.847	0.764	0.866	0.829	0.881	0.842	0.885	0.89	0.911	0.855	0.849	0.859	0.847	0.858	0.859	0.844	0.857	0.868	0.877	0.751	0.885	0.845	0.842	0.824	0.864	0.866	0.873	0.862	0.887
B15-32768_3_1_x40_z0_i35j065_s02	0.61	0.635	0.896	0.768	0.89	0.613	0.663	0.868	0.707	0.889	0.667	0.934	0.877	0.832	0.908	0.773	0.875	0.874	0.862	0.907	0.871	0.759	0.91	0.826	0.91	0.904	0.887	0.905	0.936	0.86	0.868	0.882	0.878	0.9	0.9	0.874	0.889	0.915	0.918	0.773	0.911	0.865	0.871	0.835	0.883	0.879	0.901	0.892	0.952
B15-32768_3_1_x40_z0_i35j065_s10	0.544	0.577	0.842	0.697	0.82	0.527	0.586	0.762	0.612	0.82	0.545	0.877	0.755	0.702	0.839	0.697	0.801	0.76	0.727	0.829	0.751	0.662	0.832	0.717	0.846	0.736	0.796	0.795	0.854	0.795	0.765	0.803	0.773	0.747	0.783	0.759	0.774	0.792	0.845	0.644	0.844	0.771	0.767	0.714	0.803	0.784	0.813	0.787	0.872
B15-32768_3_1_x40_z0_i35j065_s11	0.511	0.516	0.78	0.637	0.762	0.488	0.538	0.712	0.571	0.799	0.528	0.869	0.753	0.686	0.82	0.66	0.819	0.75	0.73	0.832	0.747	0.63	0.823	0.687	0.837	0.739	0.801	0.844	0.847	0.746	0.731	0.778	0.738	0.731	0.768	0.733	0.778	0.765	0.801	0.618	0.817	0.753	0.737	0.699	0.762	0.75	0.814	0.758	0.89
B15-32768_3_1_x40_z0_i35j065_s12	0.51	0.52	0.769	0.641	0.771	0.511	0.561	0.755	0.603	0.777	0.561	0.874	0.779	0.693	0.836	0.691	0.82	0.771	0.764	0.846	0.789	0.662	0.849	0.704	0.849	0.822	0.802	0.866	0.878	0.796	0.777	0.83	0.781	0.807	0.796	0.799	0.82	0.84	0.88	0.642	0.858	0.788	0.788	0.744	0.837	0.822	0.861	0.825	0.897
B15-32768_3_1_x40_z0_i35j065_s20	0.417	0.459	0.72	0.577	0.713	0.405	0.464	0.629	0.496	0.713	0.451	0.832	0.657	0.601	0.754	0.608	0.743	0.634	0.64	0.726	0.623	0.542	0.774	0.595	0.749	0.658	0.724	0.708	0.751	0.684	0.652	0.726	0.65	0.622	0.668	0.668	0.654	0.724	0.709	0.515	0.736	0.702	0.655	0.606	0.674	0.699	0.764	0.687	0.781
B15-32768_3_1_x40_z0_i35j065_s21	0.336	0.363	0.623	0.477	0.608	0.315	0.367	0.538	0.404	0.599	0.372	0.69	0.564	0.52	0.598	0.467	0.592	0.515	0.482	0.592	0.489	0.443	0.596	0.463	0.653	0.497	0.613	0.613	0.638	0.523	0.547	0.564	0.53	0.538	0.578	0.553	0.522	0.573	0.58	0.42	0.611	0.547	0.544	0.487	0.574	0.549	0.625	0.574	0.691
B15-32768_3_1_x40_z0_i35j065_s22	0.525	0.528	0.746	0.646	0.723	0.502	0.555	0.692	0.586	0.737	0.551	0.835	0.743	0.648	0.782	0.666	0.798	0.663	0.672	0.793	0.681	0.607	0.772	0.653	0.773	0.727	0.762	0.753	0.818	0.703	0.682	0.747	0.711	0.707	0.707	0.688	0.691	0.755	0.748	0.594	0.781	0.723	0.72	0.676	0.741	0.734	0.763	0.729	0.811
B16-62734_1_2048_slide_p410_01_s00	0.39	0.621	0.953	0.751	0.912	0.735	0.774	0.858	0.769	0.886	0.809	0.915	0.854	0.844	0.906	0.91	0.862	0.881	0.865	0.92	0.891	0.845	0.919	0.882	0.909	0.92	0.929	0.896	0.952	0.906	0.912	0.896	0.883	0.914	0.879	0.887	0.926	0.932	0.927	0.883	0.912	0.897	0.878	0.891	0.934	0.945	0.932	0.955	0.951
b83d1d77935b6cfd44105b54600ffc4b6bd82de57dec65571bcb117fa8398ba3_s00	0.988	0.996	1	0.992	0.994	0.991	0.978	0.962	0.867	0.984	0.96	0.963	0.947	0.972	0.971	0.962	0.96	0.952	0.95	0.94	0.948	0.932	0.948	0.951	0.944	0.971	0.958	0.977	0.94	0.934	0.914	0.943	0.965	0.954	0.954	0.951	0.961	0.953	0.931	0.952	0.956	0.946	0.947	0.943	0.958	0.946	0.959	0.95	0.96
c1afe66cd139f996fd984f5f2622903730ec2f1192d90608154f07f7ef6cdb4b_s00	0.932	0.903	0.939	0.911	0.916	0.912	0.89	0.883	0.888	0.927	0.886	0.908	0.932	0.929	0.897	0.899	0.901	0.921	0.921	0.911	0.902	0.908	0.919	0.923	0.904	0.919	0.947	0.949	0.929	0.912	0.922	0.916	0.924	0.925	0.934	0.892	0.921	0.919	0.941	0.929	0.893	0.929	0.907	0.899	0.932	0.905	0.898	0.907	0.91
cbca32daaae36a872a11da4eaff65d1068ff3f154eedc9d3fc0c214a4e5d32bd_s00	0.947	0.925	0.962	0.94	0.941	0.944	0.927	0.891	0.915	0.936	0.912	0.948	0.925	0.928	0.924	0.954	0.927	0.936	0.945	0.946	0.939	0.947	0.95	0.934	0.943	0.949	0.95	0.958	0.947	0.949	0.944	0.938	0.968	0.96	0.946	0.943	0.947	0.965	0.942	0.953	0.968	0.955	0.942	0.958	0.966	0.962	0.964	0.946	0.957
ef3ef194e5657fda708ecbd3eb6530286ed2ba23c88efb9f1715298975c73548_s00	0.941	0.935	0.988	0.943	0.942	0.924	0.914	0.899	0.899	0.916	0.9	0.938	0.905	0.895	0.915	0.927	0.905	0.907	0.931	0.935	0.931	0.911	0.92	0.909	0.938	0.938	0.933	0.952	0.932	0.926	0.929	0.924	0.948	0.945	0.924	0.932	0.918	0.945	0.906	0.95	0.94	0.932	0.928	0.947	0.936	0.947	0.953	0.919	0.947
Eosinophilic_variant_of_chromophobe_renal_cell_carcinoma_--_intermed_mag_05_s00	0.899	0.89	0.977	0.957	0.961	0.923	0.91	0.947	0.903	0.934	0.922	0.949	0.948	0.922	0.981	0.933	0.936	0.927	0.941	0.963	0.944	0.923	0.974	0.939	0.955	0.93	0.962	0.962	0.922	0.952	0.95	0.947	0.931	0.944	0.956	0.946	0.967	0.949	0.947	0.933	0.964	0.938	0.913	0.935	0.933	0.943	0.949	0.95	0.942
f952cc65376009cfad8249e53b9b2c0daaa3553e897096337d143c625c2df886_s00	0.761	0.714	0.792	0.751	0.769	0.782	0.737	0.71	0.74	0.809	0.745	0.81	0.809	0.801	0.766	0.833	0.805	0.821	0.846	0.831	0.807	0.844	0.843	0.818	0.819	0.835	0.855	0.882	0.849	0.844	0.828	0.81	0.888	0.878	0.857	0.827	0.855	0.911	0.866	0.837	0.909	0.857	0.833	0.864	0.888	0.865	0.876	0.858	0.88
Hurthle_cell_carcinoma_--_high_mag_02_s00	0.951	0.968	0.995	0.992	0.98	0.963	0.957	0.969	0.951	0.965	0.963	0.979	0.96	0.966	0.981	0.968	0.963	0.95	0.959	0.969	0.957	0.954	0.979	0.963	0.969	0.967	0.98	0.971	0.968	0.968	0.961	0.969	0.97	0.983	0.976	0.965	0.98	0.984	0.979	0.975	0.97	0.984	0.968	0.973	0.975	0.981	0.989	0.973	0.981
image009_02_s00	0.896	0.9	0.948	0.94	0.942	0.918	0.924	0.929	0.933	0.935	0.924	0.938	0.933	0.935	0.938	0.936	0.935	0.933	0.915	0.939	0.929	0.919	0.937	0.934	0.935	0.938	0.936	0.926	0.929	0.926	0.926	0.935	0.935	0.937	0.933	0.927	0.928	0.939	0.932	0.932	0.935	0.927	0.933	0.936	0.934	0.936	0.941	0.933	0.938
image011_01_s00	0.979	0.983	0.993	0.975	0.976	0.975	0.944	0.951	0.962	0.951	0.947	0.963	0.96	0.974	0.948	0.942	0.941	0.949	0.918	0.959	0.924	0.919	0.947	0.922	0.936	0.94	0.957	0.966	0.925	0.932	0.944	0.939	0.951	0.958	0.954	0.929	0.94	0.941	0.934	0.936	0.973	0.939	0.93	0.931	0.953	0.933	0.951	0.93	0.94
image015_s00	0.681	0.692	0.917	0.801	0.877	0.795	0.799	0.766	0.803	0.892	0.814	0.873	0.829	0.789	0.855	0.89	0.796	0.884	0.88	0.862	0.859	0.826	0.901	0.901	0.874	0.936	0.912	0.905	0.925	0.886	0.824	0.861	0.904	0.909	0.951	0.912	0.866	0.934	0.935	0.925	0.879	0.919	0.888	0.935	0.933	0.908	0.935	0.922	0.959
img00008_s00	0.767	0.632	0.796	0.639	0.667	0.665	0.665	0.755	0.649	0.819	0.694	0.8	0.68	0.746	0.744	0.718	0.764	0.801	0.809	0.773	0.709	0.82	0.803	0.766	0.78	0.826	0.82	0.901	0.818	0.854	0.77	0.762	0.86	0.845	0.8	0.767	0.786	0.909	0.87	0.732	0.941	0.761	0.841	0.802	0.793	0.839	0.842	0.796	0.888
img00008_s01	0.883	0.815	0.912	0.827	0.819	0.812	0.825	0.859	0.786	0.881	0.816	0.868	0.81	0.852	0.859	0.83	0.82	0.859	0.905	0.858	0.837	0.859	0.871	0.848	0.836	0.87	0.858	0.913	0.862	0.874	0.82	0.827	0.878	0.89	0.855	0.786	0.846	0.919	0.871	0.803	0.92	0.878	0.906	0.899	0.873	0.891	0.892	0.897	0.858
img00008_s10	0.841	0.713	0.845	0.721	0.746	0.752	0.742	0.823	0.757	0.862	0.764	0.85	0.763	0.802	0.841	0.786	0.806	0.838	0.814	0.796	0.796	0.815	0.83	0.824	0.83	0.853	0.809	0.876	0.836	0.851	0.807	0.833	0.848	0.841	0.848	0.8	0.823	0.854	0.85	0.778	0.871	0.81	0.866	0.873	0.843	0.845	0.877	0.824	0.873
img00008_s11	0.863	0.752	0.821	0.755	0.767	0.746	0.759	0.796	0.72	0.837	0.742	0.853	0.741	0.762	0.792	0.788	0.807	0.885	0.914	0.871	0.774	0.89	0.925	0.875	0.885	0.879	0.883	0.925	0.899	0.909	0.889	0.842	0.92	0.885	0.868	0.793	0.846	0.961	0.939	0.834	0.951	0.853	0.93	0.897	0.901	0.895	0.939	0.921	0.946
Leydig-cell-5_s00	0.827	0.813	0.971	0.891	0.946	0.819	0.801	0.865	0.816	0.869	0.756	0.922	0.861	0.853	0.876	0.848	0.832	0.888	0.878	0.868	0.842	0.858	0.899	0.859	0.89	0.876	0.88	0.888	0.9	0.89	0.86	0.862	0.887	0.899	0.907	0.877	0.899	0.894	0.923	0.879	0.921	0.889	0.878	0.865	0.898	0.894	0.901	0.889	0.932
set01_image015_04_s00	0.987	0.994	0.998	0.999	0.986	0.981	0.973	0.983	0.97	0.981	0.976	0.99	0.974	0.979	0.988	0.98	0.977	0.98	0.972	0.982	0.955	0.96	0.99	0.976	0.988	0.981	0.986	0.984	0.984	0.983	0.98	0.981	0.969	0.989	0.988	0.981	0.988	0.987	0.976	0.988	0.98	0.989	0.974	0.984	0.986	0.987	0.991	0.983	0.986
set04_image_11_s00	0.881	0.849	0.965	0.921	0.914	0.891	0.878	0.856	0.836	0.865	0.85	0.892	0.829	0.85	0.87	0.893	0.852	0.842	0.841	0.874	0.844	0.879	0.917	0.854	0.915	0.869	0.881	0.889	0.889	0.874	0.877	0.848	0.894	0.89	0.928	0.883	0.887	0.934	0.867	0.847	0.95	0.883	0.859	0.909	0.898	0.888	0.91	0.898	0.91
set04_image_13_s00	0.939	0.918	0.987	0.961	0.945	0.948	0.924	0.903	0.886	0.904	0.881	0.914	0.869	0.875	0.901	0.905	0.845	0.865	0.881	0.859	0.885	0.871	0.914	0.853	0.918	0.859	0.868	0.883	0.883	0.874	0.88	0.86	0.907	0.885	0.897	0.879	0.877	0.907	0.891	0.875	0.955	0.888	0.865	0.897	0.91	0.908	0.903	0.896	0.9
TCGA-18-5592-01Z-00-DX1_s00	0.996	0.991	0.994	0.994	0.985	0.99	0.99	0.985	0.976	0.99	0.982	0.99	0.97	0.968	0.983	0.982	0.964	0.961	0.968	0.978	0.963	0.981	0.986	0.967	0.98	0.962	0.975	0.979	0.973	0.978	0.976	0.978	0.986	0.977	0.987	0.979	0.975	0.988	0.97	0.968	0.978	0.966	0.974	0.973	0.97	0.952	0.974	0.978	0.982
TCGA-49-4488-01Z-00-DX1_s00	0.882	0.817	0.915	0.89	0.808	0.828	0.84	0.783	0.814	0.907	0.782	0.86	0.791	0.758	0.803	0.769	0.712	0.731	0.76	0.82	0.77	0.79	0.865	0.788	0.851	0.78	0.841	0.829	0.85	0.798	0.805	0.798	0.811	0.824	0.865	0.832	0.8	0.848	0.806	0.824	0.936	0.837	0.851	0.845	0.871	0.83	0.85	0.855	0.897
TCGA-B0-5698-01Z-00-DX1_s00	0.737	0.649	0.778	0.753	0.774	0.737	0.789	0.807	0.769	0.855	0.796	0.861	0.785	0.787	0.813	0.822	0.78	0.784	0.775	0.833	0.795	0.836	0.87	0.83	0.853	0.814	0.84	0.826	0.844	0.831	0.845	0.816	0.83	0.829	0.86	0.83	0.83	0.87	0.809	0.797	0.888	0.827	0.823	0.848	0.835	0.821	0.848	0.86	0.87
TCGA-G2-A2EK-01A-02-TSB_s00	0.741	0.639	0.893	0.748	0.776	0.69	0.719	0.779	0.69	0.826	0.722	0.815	0.746	0.703	0.769	0.778	0.713	0.714	0.694	0.748	0.705	0.738	0.819	0.718	0.78	0.778	0.782	0.754	0.806	0.752	0.743	0.718	0.746	0.736	0.81	0.735	0.747	0.808	0.72	0.747	0.849	0.766	0.75	0.759	0.77	0.773	0.813	0.768	0.838
TCGA-G9-6336-01Z-00-DX1_s00	0.943	0.925	0.974	0.936	0.933	0.933	0.938	0.934	0.918	0.955	0.916	0.95	0.924	0.913	0.932	0.921	0.909	0.921	0.936	0.94	0.935	0.938	0.948	0.93	0.955	0.939	0.945	0.939	0.958	0.938	0.938	0.929	0.95	0.947	0.946	0.94	0.937	0.951	0.956	0.94	0.973	0.95	0.946	0.944	0.961	0.954	0.951	0.953	0.967
[truncated: 151 more columns]

## Sheet: Tissue15_cv2_deltas
image	10	20	30	40	50	60	70	80	90	100	110	120	130	140	150	160	170	180	190	200
01_6_s00	0.016	-0.007	0.026	0.028	0.01	-0.027	-0.003	0.017	-0.003	0.002	0.015	0.028	0.003	0.013	0.007	0.005	0.003	0.01	0.026	0.014
04_4_s00	0.004	0	0.01	0.008	0.003	0.006	0.012	0.011	0.01	0.013	0.013	0.012	0.014	0.022	0.02	0.017	0.016	0.021	0.024	0.019
05_3_s00	0.012	0.026	0.008	0.008	0.001	0.001	0.013	0.016	-0.001	0.005	0.012	0.013	0.008	0.022	0.007	0.015	0.014	0.015	0.017	0.018
05_4_s00	0.002	-0.006	-0.001	0.002	0.007	0.005	-0.003	0.01	-0.003	0.009	0.008	0.009	0.021	0.027	0.018	0.016	0.019	0.026	0.014	0.022
07_1_s00	0.007	0.013	0.02	0.009	0.01	0.014	0.009	0.02	0.022	0.023	0.023	0.03	0.027	0.017	0.028	0.02	0.023	0.031	0.029	0.022
07_3_s00	0.005	0.007	0.013	0.007	0.015	0.012	0.007	0.008	0.012	0.012	0.01	0.011	0.008	0.007	0.004	0.007	0.007	0.007	0.007	0.01
08_1_s00	-0.005	-0.001	0.009	0.015	0.027	0.031	0.018	0.022	0.036	0.019	0.022	0.036	0.03	0.027	0.039	0.02	0.033	0.032	0.042	0.037
0c2550a23b8a0f29a7575de8c61690d3c31bc897dd5ba66caec201d201a278c2_s00	0.002	0.001	-0.002	0.005	-0.001	0.001	0.001	-0.001	-0.001	0.001	0.002	0.002	0	0.001	0.006	0.007	0.008	0.007	0.009	0.006
10_1_s00	0.005	-0.002	0.004	0	0.015	0.006	0.003	0.002	0.007	0.003	0.014	0.006	0.004	0.004	0.002	0.005	0.001	0.005	0.006	0.007
1d02c4b5921e916b9ddfb2f741fd6cf8d0e571ad51eb20e021c826b5fb87350e_s00	-0.004	-0.001	-0.007	-0.005	-0.006	-0.007	-0.003	-0.004	0.005	-0.002	-0.003	-0.005	-0.004	0.001	0.001	-0.002	-0.001	0.002	-0.001	0.003
1ec74a26e772966df764e063f1391109a60d803cff9d15680093641ed691bf72_s00	-0.002	0.011	0.003	0.002	0.008	0.006	0.005	0.025	0.011	0.007	0.011	0.018	0.012	0.015	0.016	0.01	0.016	0.012	0.017	0.016
2246874c8b5ba218d01ad8153a201ad4660195f3e4c65da6b9d4ccaf82cb7edf_s00	-0.001	0.002	0.002	0.012	0	0.005	0.002	-0.005	-0.004	0.003	0.007	0.003	0.013	0.001	0.006	0.001	0.005	-0.004	0.009	0.011
33a5b0ff232b425796ee6a9dd5b516ff9aad54ca723b4ec490bf5cd9b2e2a731_s00	0	0.004	0.004	-0.006	-0.005	-0.008	-0.027	-0.017	-0.01	-0.01	-0.008	0	-0.01	-0.013	-0.014	-0.004	-0.006	-0.004	-0.012	-0.008
420f43d21dbaba42bf8c0995b3a2c85537876d594433770c6c6f3d6b779ec15f_s00	0.003	0	0.002	0.002	0.008	-0.001	0.003	0.002	0.006	0.005	0.005	0.009	0.009	0.005	0.007	0.004	0.006	0.002	0.006	0.004
472b1c5ff988dadc209faea92499bc07f305208dbda29d16262b3d543ac91c71_s00	-0.003	0.006	-0.008	-0.001	0.001	-0.002	-0.006	-0.002	0.006	0.002	0.003	0.007	0.003	0.003	-0.003	0.001	0.004	0	-0.001	0
4ca5081854df7bbcaa4934fcf34318f82733a0f8c05b942c2265eea75419d62f_s00	-0.001	0.003	0	0.007	-0.002	0.012	0.007	0.01	0.012	0.009	0.009	0.009	0.014	0.006	0.004	-0.004	0.004	0.002	0.006	0.019
4d14a3629b6af6de86d850be236b833a7bfcbf6d8665fd73c6dc339e06c14607_s00	-0.002	0.002	0	0.006	0.004	0.008	0.008	0.007	0.006	0.003	0.003	0.009	0.004	0.005	0.002	0.008	0.005	0.002	0.007	0.003
5_02_s00	-0.006	-0.002	-0.003	-0.004	0.017	0.008	0.002	0.01	0.008	0.009	0.01	0.011	0.013	0.01	0.014	0.009	0.015	0.014	0.018	0.014
589f86dee5b480a88dd4f77eeaffe2c4d70aefdf879a4096dde1fa4d41055b8f_s00	0.001	0.004	-0.002	0.002	0.004	0.007	0.004	0	0.003	0.003	0.002	0.002	0.002	0.003	0.004	0.004	0.002	0.002	0.002	0.003
708eb41a3fc8f2b6cd1f529cdf38dc4ad5d5f00ad30bdcba92884f37ff78d614_s00	0.005	0.001	0.002	0.002	0.007	0.009	0.008	0.005	0.005	0.007	0.009	0.008	0.012	0.011	0.013	0.005	0.01	0.014	0.006	0.007
7773ac91af61ed041701b7c3b649598e3707cf04c0577f464fd31be687f538fe_s00	0.002	-0.002	-0.002	-0.001	0.003	0.003	0.009	0.003	0.007	0.007	0.003	0.005	0.004	0.011	0.006	0.005	0.006	0.006	0.008	0.003
815524d88283ba10ad597b87aa1967671db776df8004a0c4291b67fc2624c22a_s00	0.004	-0.001	0.001	0.002	0.002	0.001	0	0.001	0.004	0.006	0.007	0.002	0.005	0.004	0.005	0.005	0.004	0.004	0.003	0.005
82_01_Caption_p18_s00	0	0.025	0.029	0.027	0.01	0.004	0.022	0.028	0.021	0.016	0.034	0.016	0.014	0.018	0.022	0.01	0.014	0.019	0.022	0.026
82_01_Caption_p18_s01	0.003	0.007	0.019	0.015	0.032	0.017	0.021	0.026	0.018	0.021	0.019	0.032	0.022	0.027	0.036	0.033	0.029	0.023	0.026	0.026
82_01_Caption_p18_s10	0.006	-0.01	0.029	0.023	0.018	0.016	0.004	-0.002	0.026	0.003	0.015	0.039	0.007	0.026	0.022	0.034	0.027	0.025	0.025	0.011
82_01_Caption_p18_s11	0.017	0.016	0.013	-0.013	-0.016	0.006	0.017	0.007	-0.008	0.006	0.009	0.02	-0.006	0.001	0.005	0.013	0.003	-0.007	0.008	0.016
86_Caption_p7_s00	0.015	0.016	0.006	0.015	0.009	0.019	0.004	0.004	0.011	0.022	0.018	0.013	0.015	0.02	0.023	0.023	0.027	0.02	0.015	0.011
86_Caption_p7_s01	0.004	0.026	0.036	0.004	0.021	0.026	0.015	0.016	0.022	0.01	0.02	0.021	0.016	0.009	0.034	0.027	0.036	0.01	0.023	0.03
86_Caption_p7_s10	0.008	0.02	0.011	0.007	0.013	0.007	0.01	0.012	0.014	0.013	0.01	0.014	0.008	0.013	0.009	0.016	0.014	0.011	0.007	0.017
86_Caption_p7_s11	0.014	0.003	0.013	0.001	0.014	0.014	0.011	0.006	0.01	0.016	0.01	0.03	0.021	0.021	0.029	0.025	0.016	0.025	0.035	0.03
9fb32aba1c2fd53273dca9abefac944ba747f578da82dfaa1249f332a2324944_s00	0.003	0.007	-0.002	0	-0.008	0.002	0.012	0.003	0.01	0.008	0.007	0.011	0.011	0.006	0.006	0.007	0.009	0.009	0.012	0.016
a0325cb7aa59e9c0a75e64ba26855d8032c46161aa4bca0c01bac5e4a836485e_s00	-0.003	-0.016	-0.015	-0.005	-0.003	-0.001	0	-0.001	0.005	0.004	-0.006	0.004	0.006	0	0.005	-0.004	0.003	0.003	-0.003	0.003
a4c44fc5f5bf213e2be6091ccaed49d8bf039d78f6fbd9c4d7b7428cfcb2eda4_s00	0.004	0.004	0.011	0.004	0.009	-0.001	0.002	-0.002	0.003	0	0.001	-0.002	0.002	0.004	0.003	0.005	0.004	0.001	0.005	0.002
a90401357d50e1376354ae6e5f56a2e4dff3fdb5a4e8d50316673b2b8f1f293b_s00	-0.002	0.007	0.015	-0.003	-0.004	0.01	0.005	0.008	0.006	0.006	0.008	0.004	0.009	0.005	0.009	0.004	0.002	0.002	0.003	0.004
aa58ba4512955771b4f9b459cb4e6a8adb71d11cd6cae662ec2df31d688a5fe0_s00	0.005	-0.003	0.004	-0.014	-0.01	-0.015	-0.011	-0.007	-0.007	-0.013	-0.014	-0.001	-0.01	0	-0.005	-0.005	-0.002	-0.005	0	-0.004
abd8dde78f8d37b68b28da67459371ed65f0a575523e94bc4ecbc88e6fedf0d0_s00	0.008	0.001	0.082	0.004	0.006	0.009	0.003	0.013	-0.003	0.002	0.004	0.018	-0.002	0	0.009	0.008	0.011	0.015	0.007	0.021
Ann-90-01-8_s00	0.027	0.042	0.011	0.017	0.031	0.04	0.07	0.052	0.039	0.039	0.034	0.023	0.01	0.009	0.041	0.015	0.047	0.022	0.032	0.047
Ann-90-01-8_s01	0.019	0.011	0.002	0.01	0.01	0.024	0.03	0.054	0.024	0.011	0.028	0.031	0.019	0.028	0.034	0.024	0.052	0.045	0.05	0.043
Ann-90-01-8_s10	-0.011	0.009	0.001	0.005	0.002	0.006	0.019	0.01	0.003	0.01	0.001	0.001	0.007	0.004	0.005	-0.001	0.004	-0.001	-0.008	0.004
Ann-90-01-8_s11	0.016	0.02	0.02	0.031	0.01	0.029	0.02	0.005	0.014	0.012	-0.001	0.014	0.002	0.01	0.025	0.018	0.015	0.006	0.009	0.013
arpad_set01_04_s00	0.001	-0.001	0.001	-0.002	0.003	0	0.002	0	0.004	0.005	0.004	0.003	0.002	0.001	0	0	0.003	0	0.001	0.003
arpad_set01_05_s00	0.002	0	0.002	0.004	0.002	0.007	0.005	0.01	0.008	0.007	0.009	0.013	0.012	0.008	0.013	0.011	0.014	0.012	0.012	0.012
arpad_set01_07_s00	0.007	0.021	0.032	0.04	0.03	0.036	0.032	0.048	0.059	0.044	0.067	0.049	0.051	0.069	0.064	0.052	0.042	0.045	0.06	0.06
arpad_set02_02_s00	-0.005	0.001	0.002	-0.004	-0.002	0.001	0.007	0	0	0.003	0.003	0.006	0	0.008	0.003	0.007	0.01	0.011	0.013	0.011
B16-62734_1_2048_slide_p407_03_s00	0.006	0.014	0.022	0.014	0.007	0.016	0.013	0.011	0.018	0.017	0.02	0.016	0.017	0.022	0.023	0.027	0.03	0.021	0.021	0.019
B16-62734_1_2048_slide_p407_15_s00	0.004	0	0.016	0.003	-0.006	0.002	0.003	0.015	0.008	0.005	0.015	0.01	0.014	0.021	0.015	-0.003	0.005	0.008	0.028	0.019
B16-62734_1_2048_slide_p407_16_s00	0.004	-0.005	0.003	-0.006	0.003	0.002	0.004	0.005	0.002	0	0.004	0.007	0.003	0.002	0.011	0.005	0.006	0.009	0.007	0.005
bf4a61bb81589c9a67e3343408befd3e135af5e88b50c17f998f2131d24bc271_s00	-0.025	0.015	0.016	0.026	0.014	0.032	0.04	0.016	0.003	0.006	0.019	-0.005	0.001	0.004	0.003	0.002	0.006	-0.003	-0.004	0.008
c17_43_01_s00	0.006	0.001	-0.006	0	0.002	0	0.005	0.009	0.012	0.008	0.017	0.011	0.02	0.018	0.021	0.015	0.016	0.012	0.015	0.017
c17_43_04_s00	0.007	0.014	0.011	0.005	0.011	0.009	0.015	0.013	0.018	0.012	0.01	0.009	0.011	0.007	0.008	0.013	0.009	0.008	0.014	0.011
Fig3_01_s00	0.003	-0.01	0.002	0.036	-0.008	0.009	-0.004	0.001	0.011	0.006	0.045	-0.002	0.012	0.03	0.018	0.03	0.052	0.01	0.021	0.034
Fig3_02_s00	0.013	0.002	0.005	0.006	0.007	0.011	0.002	0.011	0	0.007	0.01	0.024	0.02	0.021	0.019	0.008	0.007	0.01	0.019	0.011
Fig3_04_s00	0.003	-0.005	0.011	-0.004	-0.006	0.002	0.007	0.004	0.005	0.007	0.007	0.006	-0.003	-0.004	0.005	0.008	-0.003	0.004	0	0.003
image010_01_s00	-0.003	-0.002	0	-0.003	-0.001	-0.003	-0.001	0	-0.001	0	0	0	0	0	0	0	0.001	0.002	0.002	0.001
image010_02_s00	-0.003	-0.002	-0.001	-0.003	0.001	-0.002	-0.001	-0.001	-0.001	0	0	0.001	0	0.001	0.001	0.001	0	0.002	0.001	0.002
image011_03_s00	-0.002	0.006	0.009	0.012	0.002	0.018	0.023	0.022	0.011	0.008	0.008	0.006	0.008	0.008	0.011	0.007	0.006	0.007	0.007	0.006
image018_s00	0.027	0.001	0.02	-0.002	0.018	0.011	0.016	0.009	0.001	0.003	0.012	0.006	-0.013	0.006	0.015	0.008	0.007	0.005	0.003	0.007
img00022_s00	0.006	0.025	0.015	0.037	0.04	0.022	0.033	0.027	0.004	0.031	0.037	0.012	0.042	0.02	0.037	0.03	0.01	0.006	0.027	0.009
img00022_s01	0.003	-0.009	0.001	0.033	0.008	0.003	0.007	0.008	0.008	0.015	0.028	0.026	0.027	0	0.006	-0.005	0.001	-0.019	-0.009	-0.007
img00022_s10	0.007	0.005	0	-0.002	0.004	-0.015	0.023	0.013	0.01	0.002	0.01	0.015	0.014	0.006	-0.005	-0.013	0.007	0.01	0.006	0.003
img00022_s11	0.011	0.001	0.003	0.003	0.015	0.006	0.004	0.012	0.008	0.014	0.017	0.034	0.023	0.017	0.022	0.018	0.017	0.02	0.021	0.016
set01_image013_12_s00	0.013	0.002	0.004	0.002	0.001	0.002	0.01	-0.001	0.008	0.003	-0.003	0.002	0.001	0.002	-0.005	0.002	0.005	0.003	0.008	0.005
set01_image015_03_s00	-0.007	0.005	0.007	-0.019	0.012	0.001	0.011	0.005	0.009	0.003	0.009	0.012	-0.011	0.004	-0.005	0	0.003	0	0	0.019
set01_image017_s00	0	0.002	0.006	0.003	-0.004	0.008	0.002	0.012	0.008	0.015	0.008	0.009	0.008	0.012	0.004	0.014	0.006	0.007	0.015	0.008
set04_image_14_s00	-0.001	0.006	0.005	0.005	0.004	0.007	0.005	0.016	0.013	0.011	0.01	0.013	0.019	0.011	0.011	0.012	0.015	0.015	0.013	0.015
TCGA-B0-5711-01Z-00-DX1_s00	0.017	0.011	0.016	0.02	0.023	0.03	0.033	0.023	0.022	0.027	0.028	0.035	0.033	0.032	0.036	0.041	0.034	0.029	0.032	0.043
TCGA-G9-6356-01Z-00-DX1_s00	0.006	-0.008	0.009	0.018	-0.002	0.026	0.028	0.034	0.018	0.024	0.026	0.019	0.028	0.037	0.022	0.025	0.036	0.031	0.017	0.025
TCGA-G9-6362-01Z-00-DX1_s00	0.007	0.002	0.012	0.012	0.016	0.014	0.022	0.019	0.022	0.019	0.019	0.022	0.028	0.023	0.024	0.018	0.024	0.025	0.029	0.022

## Sheet: Tissue15_cv2_noTTA
image	10	20	30	40	50	60	70	80	90	100	110	120	130	140	150	160	170	180	190	200
01_6_s00	0.802	0.849	0.856	0.828	0.831	0.886	0.868	0.81	0.854	0.843	0.828	0.849	0.841	0.837	0.845	0.889	0.858	0.841	0.826	0.841
04_4_s00	0.862	0.93	0.928	0.926	0.94	0.93	0.917	0.901	0.9	0.912	0.905	0.92	0.901	0.903	0.899	0.906	0.904	0.899	0.894	0.902
05_3_s00	0.765	0.844	0.87	0.845	0.853	0.838	0.826	0.808	0.848	0.842	0.827	0.838	0.828	0.823	0.834	0.833	0.831	0.821	0.813	0.82
05_4_s00	0.864	0.924	0.936	0.915	0.915	0.915	0.926	0.878	0.93	0.919	0.903	0.922	0.9	0.902	0.903	0.915	0.909	0.899	0.899	0.902
07_1_s00	0.82	0.866	0.854	0.856	0.849	0.847	0.864	0.823	0.843	0.843	0.839	0.847	0.831	0.857	0.837	0.856	0.85	0.831	0.831	0.847
07_3_s00	0.732	0.753	0.75	0.758	0.749	0.756	0.77	0.735	0.755	0.75	0.757	0.772	0.756	0.759	0.753	0.77	0.763	0.751	0.75	0.754
08_1_s00	0.814	0.877	0.895	0.862	0.836	0.846	0.84	0.804	0.836	0.84	0.839	0.851	0.828	0.838	0.827	0.85	0.834	0.824	0.815	0.835
0c2550a23b8a0f29a7575de8c61690d3c31bc897dd5ba66caec201d201a278c2_s00	0.857	0.911	0.94	0.914	0.946	0.929	0.932	0.914	0.924	0.936	0.916	0.924	0.907	0.913	0.918	0.92	0.914	0.92	0.907	0.917
10_1_s00	0.829	0.898	0.903	0.893	0.862	0.868	0.877	0.838	0.864	0.87	0.849	0.88	0.858	0.873	0.867	0.873	0.872	0.86	0.855	0.865
1d02c4b5921e916b9ddfb2f741fd6cf8d0e571ad51eb20e021c826b5fb87350e_s00	0.961	0.98	0.987	0.982	0.99	0.987	0.985	0.963	0.975	0.981	0.967	0.977	0.969	0.966	0.972	0.969	0.966	0.971	0.958	0.965
1ec74a26e772966df764e063f1391109a60d803cff9d15680093641ed691bf72_s00	0.82	0.868	0.899	0.888	0.899	0.903	0.911	0.871	0.895	0.916	0.891	0.89	0.88	0.88	0.892	0.894	0.885	0.892	0.879	0.886
2246874c8b5ba218d01ad8153a201ad4660195f3e4c65da6b9d4ccaf82cb7edf_s00	0.904	0.919	0.936	0.924	0.938	0.928	0.928	0.932	0.926	0.932	0.918	0.936	0.907	0.932	0.918	0.93	0.919	0.932	0.909	0.921
33a5b0ff232b425796ee6a9dd5b516ff9aad54ca723b4ec490bf5cd9b2e2a731_s00	0.85	0.839	0.895	0.89	0.896	0.865	0.894	0.874	0.881	0.878	0.881	0.876	0.883	0.883	0.878	0.888	0.881	0.883	0.883	0.887
420f43d21dbaba42bf8c0995b3a2c85537876d594433770c6c6f3d6b779ec15f_s00	0.847	0.891	0.912	0.895	0.92	0.911	0.907	0.893	0.897	0.911	0.892	0.897	0.88	0.893	0.896	0.899	0.895	0.905	0.888	0.895
472b1c5ff988dadc209faea92499bc07f305208dbda29d16262b3d543ac91c71_s00	0.985	0.935	0.992	0.95	0.992	0.946	0.965	0.937	0.921	0.942	0.923	0.921	0.917	0.928	0.918	0.921	0.915	0.919	0.915	0.915
4ca5081854df7bbcaa4934fcf34318f82733a0f8c05b942c2265eea75419d62f_s00	0.885	0.905	0.924	0.915	0.926	0.913	0.905	0.907	0.905	0.915	0.897	0.928	0.893	0.921	0.908	0.931	0.918	0.922	0.901	0.905
4d14a3629b6af6de86d850be236b833a7bfcbf6d8665fd73c6dc339e06c14607_s00	0.851	0.859	0.904	0.89	0.9	0.878	0.886	0.876	0.881	0.888	0.886	0.892	0.883	0.885	0.883	0.89	0.884	0.886	0.883	0.891
5_02_s00	0.862	0.927	0.927	0.876	0.819	0.847	0.899	0.822	0.845	0.836	0.848	0.848	0.831	0.847	0.856	0.863	0.832	0.835	0.826	0.84
589f86dee5b480a88dd4f77eeaffe2c4d70aefdf879a4096dde1fa4d41055b8f_s00	0.958	0.955	0.969	0.957	0.961	0.951	0.957	0.956	0.96	0.958	0.959	0.959	0.959	0.96	0.957	0.962	0.959	0.961	0.96	0.96
708eb41a3fc8f2b6cd1f529cdf38dc4ad5d5f00ad30bdcba92884f37ff78d614_s00	0.914	0.912	0.935	0.944	0.935	0.932	0.938	0.931	0.933	0.939	0.93	0.943	0.925	0.933	0.927	0.94	0.933	0.929	0.932	0.937
7773ac91af61ed041701b7c3b649598e3707cf04c0577f464fd31be687f538fe_s00	0.858	0.903	0.921	0.905	0.921	0.913	0.908	0.895	0.911	0.922	0.901	0.91	0.893	0.892	0.909	0.907	0.902	0.91	0.891	0.909
815524d88283ba10ad597b87aa1967671db776df8004a0c4291b67fc2624c22a_s00	0.99	0.991	0.988	0.981	0.983	0.978	0.971	0.978	0.973	0.974	0.973	0.982	0.97	0.978	0.971	0.974	0.975	0.98	0.97	0.976
82_01_Caption_p18_s00	0.895	0.881	0.913	0.881	0.897	0.884	0.89	0.851	0.87	0.864	0.846	0.882	0.861	0.871	0.868	0.888	0.887	0.862	0.863	0.884
82_01_Caption_p18_s01	0.819	0.833	0.832	0.831	0.801	0.832	0.819	0.802	0.819	0.816	0.811	0.833	0.811	0.821	0.812	0.824	0.825	0.827	0.824	0.844
82_01_Caption_p18_s10	0.826	0.892	0.918	0.885	0.862	0.879	0.875	0.86	0.876	0.877	0.84	0.874	0.861	0.855	0.865	0.901	0.892	0.864	0.858	0.887
82_01_Caption_p18_s11	0.72	0.771	0.833	0.817	0.81	0.8	0.765	0.762	0.814	0.78	0.771	0.813	0.786	0.801	0.804	0.81	0.818	0.805	0.792	0.803
86_Caption_p7_s00	0.877	0.905	0.925	0.9	0.892	0.9	0.903	0.882	0.892	0.881	0.887	0.909	0.892	0.893	0.881	0.892	0.887	0.884	0.88	0.902
86_Caption_p7_s01	0.785	0.8	0.818	0.828	0.795	0.795	0.783	0.773	0.792	0.783	0.774	0.826	0.792	0.805	0.797	0.815	0.796	0.794	0.781	0.791
86_Caption_p7_s10	0.872	0.913	0.936	0.929	0.915	0.935	0.916	0.91	0.913	0.909	0.907	0.931	0.913	0.917	0.926	0.92	0.924	0.92	0.915	0.918
86_Caption_p7_s11	0.807	0.863	0.886	0.854	0.84	0.843	0.82	0.822	0.837	0.828	0.825	0.849	0.814	0.829	0.831	0.832	0.845	0.827	0.811	0.828
9fb32aba1c2fd53273dca9abefac944ba747f578da82dfaa1249f332a2324944_s00	0.883	0.914	0.944	0.949	0.959	0.949	0.935	0.939	0.934	0.943	0.936	0.943	0.926	0.944	0.938	0.945	0.936	0.939	0.931	0.931
a0325cb7aa59e9c0a75e64ba26855d8032c46161aa4bca0c01bac5e4a836485e_s00	0.918	0.955	0.963	0.956	0.963	0.953	0.959	0.927	0.949	0.95	0.931	0.942	0.92	0.935	0.939	0.944	0.933	0.945	0.928	0.937
a4c44fc5f5bf213e2be6091ccaed49d8bf039d78f6fbd9c4d7b7428cfcb2eda4_s00	0.91	0.94	0.953	0.954	0.962	0.965	0.963	0.952	0.952	0.964	0.95	0.963	0.945	0.948	0.951	0.953	0.952	0.958	0.943	0.951
a90401357d50e1376354ae6e5f56a2e4dff3fdb5a4e8d50316673b2b8f1f293b_s00	0.857	0.86	0.904	0.9	0.913	0.869	0.896	0.875	0.892	0.882	0.897	0.897	0.887	0.887	0.876	0.902	0.891	0.896	0.892	0.893
aa58ba4512955771b4f9b459cb4e6a8adb71d11cd6cae662ec2df31d688a5fe0_s00	0.751	0.823	0.854	0.847	0.876	0.859	0.856	0.833	0.845	0.879	0.855	0.843	0.837	0.83	0.85	0.849	0.841	0.848	0.833	0.846
abd8dde78f8d37b68b28da67459371ed65f0a575523e94bc4ecbc88e6fedf0d0_s00	0.77	0.78	0.8	0.812	0.821	0.79	0.835	0.786	0.822	0.812	0.825	0.812	0.815	0.818	0.798	0.815	0.803	0.799	0.803	0.795
Ann-90-01-8_s00	0.78	0.804	0.88	0.853	0.804	0.811	0.8	0.745	0.796	0.823	0.801	0.82	0.825	0.833	0.795	0.827	0.791	0.806	0.795	0.799
Ann-90-01-8_s01	0.734	0.798	0.873	0.839	0.79	0.786	0.769	0.722	0.774	0.827	0.757	0.79	0.792	0.776	0.767	0.788	0.743	0.76	0.746	0.782
Ann-90-01-8_s10	0.816	0.854	0.885	0.844	0.832	0.85	0.808	0.818	0.832	0.845	0.845	0.857	0.836	0.84	0.855	0.855	0.85	0.849	0.848	0.856
Ann-90-01-8_s11	0.734	0.795	0.83	0.795	0.771	0.783	0.767	0.777	0.77	0.792	0.784	0.788	0.804	0.783	0.785	0.79	0.778	0.787	0.781	0.793
arpad_set01_04_s00	0.909	0.914	0.922	0.907	0.91	0.901	0.918	0.909	0.911	0.91	0.916	0.918	0.918	0.917	0.91	0.917	0.919	0.917	0.908	0.913
arpad_set01_05_s00	0.857	0.895	0.899	0.877	0.895	0.887	0.904	0.875	0.896	0.889	0.885	0.878	0.878	0.882	0.878	0.889	0.882	0.882	0.876	0.883
arpad_set01_07_s00	0.775	0.71	0.788	0.728	0.821	0.772	0.78	0.707	0.747	0.781	0.716	0.75	0.712	0.748	0.712	0.774	0.743	0.741	0.702	0.77
arpad_set02_02_s00	0.879	0.91	0.917	0.939	0.929	0.928	0.923	0.923	0.93	0.928	0.918	0.925	0.925	0.926	0.918	0.927	0.921	0.917	0.909	0.916
B16-62734_1_2048_slide_p407_03_s00	0.948	0.956	0.952	0.938	0.954	0.947	0.951	0.944	0.936	0.941	0.938	0.939	0.938	0.941	0.931	0.938	0.931	0.934	0.933	0.934
B16-62734_1_2048_slide_p407_15_s00	0.888	0.908	0.912	0.913	0.936	0.927	0.92	0.897	0.903	0.917	0.905	0.909	0.904	0.899	0.898	0.93	0.91	0.908	0.886	0.896
B16-62734_1_2048_slide_p407_16_s00	0.93	0.967	0.963	0.964	0.96	0.963	0.962	0.955	0.957	0.961	0.957	0.956	0.958	0.959	0.946	0.958	0.952	0.95	0.952	0.952
bf4a61bb81589c9a67e3343408befd3e135af5e88b50c17f998f2131d24bc271_s00	0.956	0.964	0.965	0.956	0.975	0.952	0.931	0.955	0.979	0.978	0.952	0.983	0.978	0.983	0.972	0.984	0.977	0.986	0.987	0.974
c17_43_01_s00	0.894	0.908	0.922	0.898	0.923	0.923	0.927	0.898	0.9	0.911	0.905	0.895	0.9	0.889	0.893	0.911	0.892	0.905	0.897	0.9
c17_43_04_s00	0.821	0.82	0.825	0.807	0.843	0.833	0.841	0.815	0.812	0.831	0.839	0.814	0.831	0.816	0.827	0.843	0.816	0.833	0.826	0.833
Fig3_01_s00	0.966	0.947	0.978	0.941	0.978	0.88	0.971	0.923	0.909	0.923	0.876	0.964	0.924	0.874	0.874	0.947	0.881	0.871	0.872	0.864
Fig3_02_s00	0.955	0.986	0.978	0.979	0.975	0.965	0.981	0.97	0.983	0.968	0.959	0.956	0.954	0.956	0.954	0.971	0.972	0.97	0.952	0.965
Fig3_04_s00	0.954	0.973	0.978	0.977	0.984	0.952	0.971	0.952	0.958	0.952	0.949	0.957	0.956	0.958	0.948	0.961	0.967	0.952	0.95	0.953
image010_01_s00	0.992	0.994	0.994	0.992	0.994	0.992	0.995	0.996	0.996	0.995	0.996	0.996	0.995	0.996	0.995	0.994	0.995	0.994	0.993	0.995
image010_02_s00	0.994	0.996	0.997	0.995	0.996	0.994	0.998	0.998	0.997	0.997	0.998	0.997	0.997	0.996	0.996	0.996	0.997	0.995	0.996	0.996
image011_03_s00	0.971	0.983	0.939	0.97	0.985	0.939	0.941	0.934	0.954	0.936	0.946	0.942	0.936	0.938	0.935	0.946	0.942	0.943	0.94	0.939
image018_s00	0.637	0.672	0.699	0.696	0.709	0.693	0.697	0.675	0.689	0.698	0.68	0.697	0.704	0.695	0.663	0.697	0.685	0.689	0.691	0.703
img00022_s00	0.942	0.913	0.966	0.921	0.919	0.94	0.919	0.924	0.943	0.916	0.913	0.946	0.906	0.93	0.912	0.918	0.941	0.939	0.919	0.941
img00022_s01	0.972	0.969	0.976	0.922	0.958	0.973	0.966	0.958	0.939	0.95	0.929	0.935	0.934	0.937	0.946	0.955	0.948	0.943	0.932	0.955
img00022_s10	0.92	0.936	0.961	0.949	0.964	0.965	0.916	0.937	0.929	0.942	0.935	0.934	0.923	0.947	0.952	0.965	0.942	0.933	0.938	0.953
img00022_s11	0.944	0.965	0.957	0.957	0.954	0.961	0.958	0.951	0.946	0.948	0.948	0.938	0.939	0.948	0.937	0.949	0.947	0.942	0.936	0.946
set01_image013_12_s00	0.934	0.972	0.96	0.944	0.956	0.946	0.959	0.934	0.951	0.933	0.935	0.948	0.937	0.939	0.936	0.951	0.946	0.93	0.919	0.929
set01_image015_03_s00	0.847	0.864	0.889	0.92	0.869	0.878	0.877	0.866	0.887	0.872	0.869	0.868	0.877	0.886	0.875	0.873	0.893	0.873	0.87	0.853
set01_image017_s00	0.84	0.831	0.876	0.789	0.864	0.824	0.865	0.847	0.842	0.843	0.865	0.869	0.851	0.856	0.851	0.837	0.852	0.854	0.842	0.863
set04_image_14_s00	0.879	0.953	0.949	0.946	0.95	0.95	0.954	0.927	0.935	0.939	0.942	0.947	0.933	0.942	0.944	0.952	0.944	0.938	0.936	0.94
TCGA-B0-5711-01Z-00-DX1_s00	0.682	0.754	0.768	0.751	0.77	0.767	0.776	0.751	0.762	0.772	0.757	0.784	0.76	0.755	0.753	0.777	0.758	0.76	0.746	0.752
TCGA-G9-6356-01Z-00-DX1_s00	0.77	0.884	0.876	0.848	0.885	0.849	0.855	0.821	0.865	0.86	0.844	0.886	0.847	0.83	0.856	0.876	0.85	0.85	0.857	0.847
TCGA-G9-6362-01Z-00-DX1_s00	0.733	0.842	0.84	0.821	0.824	0.819	0.82	0.786	0.808	0.813	0.805	0.826	0.804	0.797	0.804	0.831	0.808	0.803	0.795	0.806

## Sheet: Tissue15_cv3_deltas
image	10	20	30	40	50	60	70	80	90	100	110	120	130	140	150	160	170	180	190	200
0121d6759c5adb290c8e828fc882f37dfaf3663ec885c663859948c154a443ed_s00	0.004	0.001	0.002	0.002	0	0.001	0	0	0.001	0.001	0.003	0	0.002	0	0.003	0.004	0.002	0.005	0.004	0.003
01d44a26f6680c42ba94c9bc6339228579a95d0e2695b149b7cc0c9592b21baf_s00	0.001	0.002	-0.004	-0.006	-0.003	0.007	0.002	-0.007	-0.006	-0.002	0	-0.003	-0.002	0.002	-0.002	-0.008	0.004	0	-0.001	0.001
04_1_s00	0.006	0.002	0.003	0.005	0.004	0.008	0.005	0.001	0.005	0.004	0.004	0.008	0.011	0.009	0.011	0.015	0.009	0.015	0.01	0.006
09_2_s00	0.013	0.03	0.045	0.019	0.023	0.015	0.004	0.035	0.025	0.024	0.028	0.031	0.014	0.031	0.035	0.028	0.014	0.038	0.024	0.035
09_3_s00	0.015	0.003	-0.006	0.008	0.007	-0.003	0.028	0.011	0.01	0.003	0.001	0.011	0.01	0.007	0.014	0.035	0.007	0.028	0.026	0.014
09_4_s00	-0.003	-0.003	0.008	0.014	0.012	0.02	0.018	0.015	0.026	0.021	0.02	0.027	0.016	0.023	0.017	0.017	0.023	0.008	0.03	0.026
09_5_s00	0.003	0.022	0.016	0.011	0.007	0.004	0.013	0.031	0.013	0.01	0.011	0.029	-0.001	0.021	0.025	0.023	0.022	0.007	0.023	0.024
0d3640c1f1b80f24e94cc9a5f3e1d9e8db7bf6af7d4aba920265f46cadc25e37_s00	0.014	0.007	0.01	0.003	0.004	0.003	-0.002	-0.001	0	0.004	0.003	0.001	-0.005	-0.002	-0.003	0.004	0.001	-0.01	-0.001	0.001
0f1f896d9ae5a04752d3239c690402c022db4d72c0d2c087d73380896f72c466_s00	0.002	0.004	0.014	0.015	0.013	0.016	0.018	0.013	0.008	0.005	0.01	0.01	0.013	0.008	0.009	0.013	0.009	0.013	0.006	0.008
10_3_s00	0	0.007	0.007	0.003	-0.006	0.007	0.005	0.002	-0.001	0.012	0.011	0.01	0.011	0.006	0.006	0.007	0.009	0.012	0.009	0.013
13f2bec0a24c70345372febb14c4352877b1b6c1b01896246048e83c345c0914_s00	0.011	-0.006	-0.002	0.001	0	0.006	0.004	0.002	0.006	0.006	0.005	0.015	0.008	0.008	0.004	0.009	0.006	0.002	0.002	0.007
29_01_Caption_p21_s00	0.014	0.041	0.037	0.031	0.033	0.039	0.045	0.023	0.057	0.057	0.054	0.051	0.035	0.05	0.051	0.068	0.065	0.027	0.062	0.053
29_01_Caption_p21_s01	0.007	0.014	0.012	0.028	0.031	0.026	0.021	0.03	0.016	0.009	0.022	0.019	0.022	0.012	0.022	0.024	0.021	0.025	0.022	0.034
29_01_Caption_p21_s10	0.019	0.067	-0.001	0.013	0.045	0.012	0.019	0.034	0.03	0.025	0.031	0.03	0.033	0.009	0.013	0.013	0.023	0.03	0.019	0.014
29_01_Caption_p21_s11	0	0.003	0.001	0.006	0.005	0.003	0.01	0.008	0.013	0.009	0.019	0.015	0.007	0.022	0.013	0.015	0.014	0.023	0.021	0.019
40946065f7e4b6038599fbfd419f2a67e7635b6f89db3ed6c0d67c8801521af1_s00	0.003	0.02	0.002	0.009	0.01	0.008	0.009	0.015	0.012	0.008	0.017	0.008	0.005	0.008	0.008	0.007	0.009	0.019	0.008	0.012
45f059cf21d85ecfce0eb93260516f1e2443d210e9a52f9ae2271d604aa3fcc5_s00	0.002	-0.024	-0.004	-0.02	-0.031	-0.021	-0.033	-0.02	-0.001	-0.021	-0.018	-0.011	-0.023	-0.023	-0.007	0.003	-0.009	-0.016	-0.019	0.002
4ae4f936a9ade472764dad80f60f7168e4be067aa66ce9d06d60ebe34951dca4_s00	0.002	-0.016	-0.006	-0.001	-0.003	0.005	-0.004	-0.003	-0.009	-0.009	-0.004	-0.004	-0.005	-0.011	0	-0.001	0.005	0.011	0.001	-0.004
4e23ecf65040f86420e0201134e538951acdeda84fbb274311f995682044dd64_s00	0.001	-0.016	-0.006	0.001	0.001	0.002	0.004	-0.008	-0.008	-0.001	-0.01	-0.01	-0.006	-0.017	-0.01	-0.008	0.006	0.006	-0.006	0.003
4e92129f4e8066d6f560d6022cd343a2245939aa49d8b06cddbd9bfc7e7eeb0e_s00	0.001	-0.012	-0.001	-0.005	0	-0.009	0.001	-0.002	0.005	-0.001	-0.006	-0.002	-0.005	-0.002	-0.006	-0.001	-0.005	-0.007	-0.009	-0.008
65c8527c16a016191118e8adc3d307fe3a73d37cbe05597a95aebd75daf8d051_s00	0.014	0.001	0.029	0.009	0.016	0.016	0.031	0.019	0.011	0.011	0.022	0.013	0.015	0.023	0.019	0.016	0.016	0.017	0.022	0.018
68_01_Caption_p1_s00	0.027	0.021	0.02	0.035	0.023	0.02	0.021	0.034	0.025	0.011	0.027	0.011	0.02	0.021	0.003	0.015	0.013	0.023	0.008	0.007
68_01_Caption_p1_s01	0.019	0.006	0.013	0.038	0.036	0.024	0.046	0.051	0.022	0.041	0.018	0.021	0.027	0.046	0.018	0.03	0.033	0.038	0.02	0.023
68_01_Caption_p1_s10	0.012	0.015	0.012	0.025	0.027	0.016	0.028	0.022	0.03	0.035	0.029	0.037	0.039	0.029	0.029	0.031	0.027	0.029	0.031	0.032
68_01_Caption_p1_s11	0.009	0.016	0.023	0.029	0.024	0.023	0.025	0.027	0.023	0.019	0.02	0.02	0.021	0.022	0.022	0.02	0.024	0.025	0.024	0.027
68_01_Caption_p25_s00	0.013	0.003	0.017	0.023	0.025	0.017	0.025	0.02	0.018	0.027	0.029	0.034	0.022	0.031	0.018	0.029	0.028	0.032	0.034	0.031
68_01_Caption_p25_s01	0.016	0.012	0.015	0.005	0.014	0.009	0.02	0.013	0.03	0.015	0.013	0.014	0.006	0.006	0.005	-0.001	0.01	0.001	0.003	0.016
68_01_Caption_p25_s10	0.01	-0.001	0.007	0.007	0.005	0.003	0.01	-0.002	-0.007	-0.007	0.002	-0.009	0.004	-0.008	0.008	-0.003	0.013	0.004	-0.002	0.002
68_01_Caption_p25_s11	0.01	0.015	0.016	0.024	0.009	0.024	0.014	0.019	0.012	0.005	-0.007	0.011	0.012	0.005	0.006	0.003	0.001	0.005	0.01	0.004
68_01_Caption_p26_s00	0.004	-0.004	-0.002	0.006	0.008	0.013	0.006	0.006	0.005	0.019	0.012	0.011	0.011	0.013	0.009	0.022	0.006	0.016	0.012	0.008
68_01_Caption_p26_s01	0.006	-0.005	-0.003	0.017	0.016	-0.012	0.007	0.014	0.004	-0.005	0.006	0.016	0.017	0.013	0.015	0.013	0.024	0.022	0.015	0.031
68_01_Caption_p26_s10	0.009	-0.005	0.018	0.011	0.008	0.015	0.017	-0.001	0.018	0.018	0.007	0.031	0.028	0.022	0.012	0.031	0.009	0.03	0.02	0.028
68_01_Caption_p26_s11	0.011	0.009	-0.019	0.003	0.009	0.002	0.019	0.013	0.003	0.002	0.009	0.001	0.027	0.019	-0.001	0.015	0.01	0.013	-0.005	0.016
6d327ab4f0e3604fa6e9b8041c7e6db86ab809890d886c691f6e59c9168b7fbe_s00	0.001	0.006	-0.005	0.006	0.003	0.005	-0.002	0.005	0.002	0.001	0.001	0.002	0.006	0.002	0.008	0.004	0.006	0.008	0.007	0.001
8_s00	0.002	0.002	0.001	0.001	0.003	0.002	0.004	0.002	0.001	0.003	0.004	0.004	0.005	0.005	0.006	0.006	0.006	0.006	0.005	0.005
a08166d91d2cca263d2dd52764dc25c9c582b7a5ece2b802749fa4be33187c49_s00	0.003	-0.004	0.002	0.01	0.008	0	0.017	0.004	0.011	0.013	0.017	0.006	0.007	0.014	0.017	0.018	0.015	0.019	0.017	0.012
a5fe0b7412dd152c41f7afc34ffdf276d4261b6942fa6d36803648e90f2cfc06_s00	0.001	-0.003	0.004	0.002	0	0.005	0.007	0.004	0	0.005	0.012	0.009	0.013	0.006	0.004	0.001	0.005	0.01	0.003	0.003
a7f767ca9770b160f234780e172aeb35a50830ba10dc49c526f4712451abe1d2_s00	-0.001	0.015	0.015	0	0.003	0.001	-0.002	0.002	0.003	0.004	0.002	0.001	0.001	0.001	0.002	0.002	-0.003	0	0	0.001
Ann-90-01-31_s00	0.018	0.02	0.008	0.007	0.007	0.026	0.024	0.01	-0.005	-0.004	0.032	0.037	0.025	0.014	0.023	0.018	0.026	0.032	0.022	0.026
Ann-90-01-31_s01	0.025	0.005	0.007	0.007	0.011	0.013	0.014	0.012	0.013	0.01	0.017	0.007	0.023	0.015	0.011	0.01	0.004	0.022	0.005	0.005
Ann-90-01-31_s10	0.005	-0.011	0.016	0.005	0.014	0.014	0.03	0.011	0.022	0.037	0.042	0.024	0.026	0.011	0.03	0.024	0.029	0.052	0.015	0.031
Ann-90-01-31_s11	0.007	0.012	0.008	0.012	0.016	-0.006	0.006	0.02	0.007	0.019	0.011	0.011	0.007	0.018	0.021	0.014	0.011	0.019	0.025	0.012
Ann-90-01-7_s00	0.007	0.025	0.014	0.02	-0.001	0.008	0.009	0.015	0.016	0.019	0.015	0.015	0.021	0.015	0.017	0.018	0.018	0.021	0.013	0.017
Ann-90-01-7_s01	0.004	-0.005	-0.003	0.006	0.007	0.006	0.006	0.006	0.009	0.005	0.009	0.001	-0.003	0.011	0.011	0.014	0.003	0.005	0.012	0.011
Ann-90-01-7_s10	0.005	0.002	0.013	-0.006	0.002	0.013	0.005	-0.004	0.003	0.005	0.013	0.001	0.013	0.005	0.006	0.015	0.001	0.011	0.012	0.008
Ann-90-01-7_s11	-0.009	0.016	0.011	-0.009	0.014	0.012	0.002	0.004	0.014	0.025	0.014	0.019	0.004	0.039	0.038	0.042	0.016	0.015	0.035	0.038
arpad_set01_02_s00	0.008	0.005	-0.004	-0.011	-0.002	0	0.001	0	-0.006	0.007	0.003	0.004	0.003	0.009	0.015	0.014	0.016	0.017	0.018	0.021
B15-32768_3_1_x40_z0_i33j068_s00	0.009	0.035	0.011	0.021	0.028	0.006	0.019	0.018	0.002	0.018	0.024	0.03	0.021	0.03	0.021	0.027	0.033	0.05	0.03	0.033
B15-32768_3_1_x40_z0_i33j068_s01	0.05	0.029	0.025	0.019	0.013	0.037	0.008	0.01	0.007	0.008	0.004	0.001	0.008	0.006	0.008	0.013	0.008	0.024	0.004	0.007
B15-32768_3_1_x40_z0_i33j068_s02	0.001	-0.007	-0.004	0.004	0.003	0.001	0.001	0	0.01	0	0.001	0.001	-0.002	0.001	0.003	0.005	0.004	-0.002	-0.001	-0.004
B15-32768_3_1_x40_z0_i33j068_s10	0.006	0.009	0.035	0.022	0.004	-0.007	0.009	0.002	0.007	-0.001	0.001	0.001	0.004	0.003	-0.001	0.003	0.001	0.008	0.025	0.004
B15-32768_3_1_x40_z0_i33j068_s11	0.026	0.001	-0.002	-0.001	-0.002	-0.002	0.002	-0.006	-0.005	0.003	0.016	-0.007	-0.006	-0.006	-0.008	-0.011	-0.003	-0.018	-0.005	-0.004
B15-32768_3_1_x40_z0_i33j068_s12	-0.006	0.018	0.052	0.035	-0.008	0.056	0.025	0.044	0.03	0.06	0.056	0.015	0.007	0.001	0.017	0.019	0.011	-0.002	0.03	0.021
B15-32768_3_1_x40_z0_i33j068_s20	0.009	-0.006	0.044	0.012	0.014	0.019	0.029	0.026	0.029	0.02	0.034	0.012	0.014	0.023	0.027	0.031	0.032	0.03	0.03	0.024
B15-32768_3_1_x40_z0_i33j068_s21	-0.001	0.004	0.014	0.02	0.019	0.003	0.012	0.008	0	0.009	0.008	0.003	-0.006	-0.003	-0.009	-0.001	0.009	0.009	0.006	-0.003
B15-32768_3_1_x40_z0_i33j068_s22	0.035	0.054	0.036	0.047	0.043	0.026	0.049	0.044	0.07	0.063	0.089	0.065	0.052	0.079	0.048	0.065	0.049	0.029	0.065	0.05
B16-62734_1_2048_slide_p407_02_s00	-0.001	0.007	0.015	0.012	0.01	0.005	0.01	0.005	0.017	0.011	0.011	0.008	0.014	0.004	0.003	0.005	0.009	0.004	0.007	0.01
B16-62734_1_2048_slide_p407_09_s00	0.008	0.002	0	0	-0.002	-0.003	-0.004	0.001	-0.003	-0.001	-0.005	0.001	-0.005	-0.002	0.001	0.001	0.004	0.011	0.006	0.01
B16-62734_1_2048_slide_p407_11_s00	0.02	0.022	0.018	0.013	0.012	0.012	0.015	0.012	0.01	0.015	0.012	0.012	0.02	0.009	0.009	0.005	0.002	0.009	0.007	0.005
B16-62734_1_2048_slide_p410_02_s00	0.02	0.01	0.015	0.008	0.008	0.007	0.015	0.004	0.007	-0.001	0.003	0.01	0.013	0.011	0.006	0.005	0.009	0.009	0.011	0.011
b214800de5ed4cc558f44d569495970f93c8c047f8e464c51d4bd5c276118423_s00	0.003	0.001	0	0	-0.002	0.001	0.003	0.002	-0.002	-0.001	0	-0.001	0.002	0.003	0.001	0.002	0	0.003	0.004	0.003
bf_img00003_s00	0.001	0.008	0.004	-0.001	-0.005	0	0.003	0.013	-0.007	0.003	-0.001	0.013	-0.001	0.003	0.006	0.01	0.006	0.009	-0.001	0.008
bf_img00003_s01	0.005	0.01	-0.001	0	-0.004	-0.007	0.001	0.003	0.002	0.001	0.001	0.004	0.009	0.005	0.002	0.005	-0.001	-0.004	-0.001	0.001
bf_img00003_s10	-0.001	0.001	0	0.001	0.001	0.002	0	0	0.002	0	-0.001	0.002	-0.001	-0.001	0	0	0.002	0.007	0.001	0.002
bf_img00003_s11	0	0.002	-0.002	-0.001	0.016	0.003	0.01	0.001	0.006	0	-0.001	0	-0.001	0.002	-0.001	0.003	0.002	0.008	0.004	0.002
brownie4_02_s00	0.009	-0.016	0.01	0.015	0.008	0.001	0.021	0.022	-0.005	0.012	0.015	-0.008	0.01	0.012	0.003	-0.005	-0.005	0.001	0.003	0.003
c17_43_03_s00	0.007	0.006	0.008	0.009	0.01	0.007	0.012	0.004	0.008	0.005	0.007	0.008	0.012	0.015	0.008	0.011	0.01	0.015	0.008	0.01
e49fc2b4f1f39d481a6525225ab3f688be5c87f56884456ad54c953315efae83_s00	0.007	0.003	0.001	-0.001	0.004	0.005	0.005	0.007	0.005	0.007	0.009	0.006	0.008	0.007	0.006	0.008	0.005	0.007	0.005	0.006
ebc18868864ad075548cc1784f4f9a237bb98335f9645ee727dac8332a3e3716_s00	0.003	0.005	0.005	0.003	0.005	0.002	0.005	0.003	0.005	0.003	0.002	0.004	0.004	0.002	0	0.002	0.005	0.007	0.002	0.004
Eosinophilic_variant_of_chromophobe_renal_cell_carcinoma_--_intermed_mag_03_s00	0.002	0.001	0	0.003	0	0.003	0.003	0.001	0.004	0.003	0.004	0.005	0.002	0.004	0.005	0.006	0.005	0.006	0.005	0.005
f5effed21f671bbf4551ecebb7fe95f3be1cf09c16a60afe64d2f0b95be9d1eb_s00	0	0.003	-0.002	0	0.006	-0.002	0.004	0.006	0	0.009	0.015	0.009	0.007	0.01	0.009	0.009	0.01	0.017	0.012	0.012
Hurthle_cell_carcinoma_--_high_mag_01_s00	0.017	0.014	0.015	0.025	0.003	0.018	0.022	0.01	0.016	0.019	0.019	-0.002	0.004	0.011	0.015	0.017	0.012	0.006	0.013	0.011
image009_01_s00	0.011	-0.023	0.004	0.006	0.016	0.005	0.004	0.004	0.007	0.006	0.014	0.007	0.014	0.016	0.013	0	0.031	0.009	0.028	0.027
image011_02_s00	0	0.002	0.002	0	0.001	0.003	0.001	0.001	0.002	0.002	0.002	0.001	0.004	0.003	0.003	0.001	0.004	0.001	0.001	0
image017_s00	0.006	0.008	0.01	-0.005	-0.006	-0.003	0.001	-0.007	-0.014	0.002	-0.006	-0.004	-0.008	0	-0.001	0.003	-0.015	-0.016	0	0.016
set01_106452624_05_s00	0	0.001	0.006	0.003	0.003	-0.002	0.004	0.001	0.009	0.003	0.007	0.005	0.003	0.011	0.007	0.005	0.009	0.002	0	0.009
set04_image_16_s00	0.007	-0.007	-0.01	-0.006	-0.01	-0.011	-0.004	-0.004	-0.003	-0.003	-0.005	-0.004	0	-0.006	-0.005	0.001	-0.003	0	-0.003	-0.003
set04_image_18_s00	0.015	0.002	0.006	-0.004	0.01	-0.004	0.007	0.009	0.01	0.006	0.007	-0.004	0.014	0.011	0.013	0.015	0.023	0.014	0.006	0.01
TCGA-21-5784-01Z-00-DX1_s00	0.016	0.007	0.012	0.018	0.017	0.019	0.029	0.019	0.034	0.015	0.018	0.022	0.022	0.026	0.022	0.022	0.028	0.034	0.016	0.022
TCGA-21-5786-01Z-00-DX1_s00	0.005	0.014	0.017	0.002	0.008	0.002	0.006	0.012	0.007	0.012	0.012	0.014	0.012	0.018	0.013	0.015	0.012	0.021	0.013	0.014
TCGA-50-5931-01Z-00-DX1_s00	0.005	0.005	0.009	0.004	0.005	0.004	0.011	0.003	0.008	0.006	0.006	0.005	0.01	0.009	0.013	0.013	0.008	0.014	0.011	0.011
TCGA-A7-A13F-01Z-00-DX1_s00	0.023	0.02	0.009	0.015	0.014	0.022	0.023	0.018	0.019	0.01	0.003	0.001	0.013	0.005	0.008	0.009	0.008	0.01	0.003	0
TCGA-E2-A1B5-01Z-00-DX1_s00	0.01	-0.002	0.008	0.005	0.009	0.01	0.019	0.023	0.014	0.016	0.014	0.014	0.011	0.013	0.015	0.018	0.014	0.014	0.016	0.017
TCGA-G9-6363-01Z-00-DX1_s00	0.008	0.019	0.019	0.017	0.018	0.02	0.02	0.021	0.019	0.013	0.022	0.018	0.018	0.028	0.026	0.021	0.026	0.023	0.02	0.022
TCGA-HE-7128-01Z-00-DX1_s00	0.015	0.012	0.02	0.012	0.012	0.02	0.025	0.022	0.029	0.024	0.024	0.027	0.031	0.03	0.028	0.032	0.039	0.029	0.037	0.034

## Sheet: Tissue15_cv3_noTTA
image	10	20	30	40	50	60	70	80	90	100	110	120	130	140	150	160	170	180	190	200
0121d6759c5adb290c8e828fc882f37dfaf3663ec885c663859948c154a443ed_s00	0.978	0.982	0.987	0.986	0.991	0.986	0.989	0.986	0.986	0.985	0.983	0.985	0.982	0.986	0.982	0.981	0.984	0.975	0.979	0.981
01d44a26f6680c42ba94c9bc6339228579a95d0e2695b149b7cc0c9592b21baf_s00	0.997	0.972	0.991	0.989	0.99	0.969	0.98	0.995	0.987	0.984	0.985	0.984	0.984	0.98	0.982	0.994	0.978	0.978	0.982	0.982
04_1_s00	0.878	0.873	0.917	0.899	0.917	0.905	0.912	0.912	0.902	0.901	0.902	0.899	0.895	0.9	0.894	0.887	0.896	0.863	0.888	0.892
09_2_s00	0.85	0.855	0.902	0.897	0.932	0.933	0.935	0.908	0.927	0.917	0.891	0.897	0.886	0.921	0.899	0.905	0.921	0.86	0.909	0.886
09_3_s00	0.822	0.797	0.886	0.827	0.852	0.872	0.837	0.84	0.833	0.833	0.833	0.836	0.818	0.861	0.834	0.823	0.853	0.811	0.821	0.832
09_4_s00	0.888	0.838	0.9	0.852	0.871	0.874	0.876	0.859	0.838	0.857	0.846	0.86	0.853	0.871	0.866	0.856	0.872	0.844	0.836	0.844
09_5_s00	0.92	0.88	0.939	0.901	0.92	0.933	0.915	0.896	0.903	0.898	0.888	0.897	0.896	0.912	0.905	0.905	0.9	0.885	0.895	0.892
0d3640c1f1b80f24e94cc9a5f3e1d9e8db7bf6af7d4aba920265f46cadc25e37_s00	0.956	0.943	0.966	0.956	0.967	0.95	0.973	0.973	0.96	0.951	0.965	0.965	0.964	0.963	0.967	0.965	0.964	0.948	0.966	0.96
0f1f896d9ae5a04752d3239c690402c022db4d72c0d2c087d73380896f72c466_s00	0.991	0.992	0.981	0.982	0.984	0.974	0.972	0.976	0.98	0.978	0.977	0.98	0.973	0.982	0.982	0.971	0.974	0.968	0.978	0.976
10_3_s00	0.903	0.879	0.922	0.917	0.94	0.923	0.937	0.933	0.932	0.917	0.925	0.921	0.923	0.93	0.926	0.925	0.927	0.9	0.924	0.917
13f2bec0a24c70345372febb14c4352877b1b6c1b01896246048e83c345c0914_s00	0.918	0.941	0.951	0.932	0.944	0.926	0.935	0.935	0.931	0.928	0.935	0.922	0.924	0.926	0.931	0.927	0.929	0.918	0.933	0.926
29_01_Caption_p21_s00	0.702	0.643	0.722	0.785	0.787	0.718	0.807	0.752	0.757	0.737	0.757	0.737	0.719	0.748	0.734	0.755	0.728	0.677	0.717	0.687
29_01_Caption_p21_s01	0.928	0.912	0.957	0.928	0.932	0.926	0.941	0.92	0.928	0.946	0.927	0.927	0.924	0.944	0.935	0.926	0.931	0.915	0.919	0.91
29_01_Caption_p21_s10	0.857	0.78	0.895	0.892	0.854	0.869	0.895	0.875	0.874	0.887	0.874	0.864	0.837	0.903	0.89	0.908	0.877	0.844	0.884	0.871
29_01_Caption_p21_s11	0.978	0.969	0.989	0.978	0.984	0.974	0.98	0.979	0.973	0.977	0.968	0.97	0.974	0.963	0.971	0.965	0.971	0.955	0.96	0.957
40946065f7e4b6038599fbfd419f2a67e7635b6f89db3ed6c0d67c8801521af1_s00	0.943	0.91	0.95	0.928	0.944	0.927	0.938	0.925	0.929	0.928	0.925	0.93	0.927	0.927	0.93	0.938	0.927	0.905	0.925	0.919
45f059cf21d85ecfce0eb93260516f1e2443d210e9a52f9ae2271d604aa3fcc5_s00	0.886	0.888	0.901	0.874	0.919	0.893	0.905	0.915	0.874	0.901	0.916	0.886	0.907	0.925	0.891	0.886	0.9	0.875	0.893	0.866
4ae4f936a9ade472764dad80f60f7168e4be067aa66ce9d06d60ebe34951dca4_s00	0.991	0.952	0.985	0.97	0.975	0.952	0.96	0.961	0.968	0.964	0.969	0.959	0.966	0.965	0.958	0.961	0.953	0.946	0.954	0.96
4e23ecf65040f86420e0201134e538951acdeda84fbb274311f995682044dd64_s00	0.993	0.908	0.934	0.909	0.92	0.897	0.894	0.911	0.914	0.904	0.918	0.908	0.92	0.914	0.914	0.904	0.895	0.9	0.902	0.897
4e92129f4e8066d6f560d6022cd343a2245939aa49d8b06cddbd9bfc7e7eeb0e_s00	0.916	0.946	0.951	0.954	0.969	0.963	0.961	0.948	0.946	0.944	0.956	0.956	0.943	0.952	0.945	0.946	0.948	0.927	0.948	0.944
65c8527c16a016191118e8adc3d307fe3a73d37cbe05597a95aebd75daf8d051_s00	0.823	0.807	0.852	0.833	0.844	0.812	0.841	0.849	0.832	0.835	0.842	0.848	0.833	0.826	0.829	0.824	0.833	0.812	0.826	0.831
68_01_Caption_p1_s00	0.733	0.737	0.795	0.777	0.793	0.775	0.816	0.771	0.784	0.803	0.792	0.794	0.782	0.789	0.802	0.805	0.794	0.755	0.799	0.782
68_01_Caption_p1_s01	0.791	0.801	0.888	0.847	0.858	0.849	0.857	0.836	0.869	0.843	0.863	0.855	0.844	0.849	0.87	0.865	0.861	0.807	0.854	0.842
68_01_Caption_p1_s10	0.829	0.826	0.876	0.845	0.846	0.82	0.867	0.844	0.837	0.833	0.845	0.838	0.824	0.832	0.836	0.841	0.839	0.81	0.833	0.825
68_01_Caption_p1_s11	0.929	0.908	0.941	0.906	0.921	0.912	0.932	0.923	0.917	0.929	0.928	0.927	0.925	0.924	0.921	0.921	0.923	0.908	0.92	0.913
68_01_Caption_p25_s00	0.853	0.843	0.886	0.848	0.881	0.852	0.879	0.863	0.873	0.881	0.864	0.862	0.869	0.87	0.88	0.877	0.884	0.85	0.864	0.861
68_01_Caption_p25_s01	0.811	0.797	0.84	0.822	0.835	0.82	0.844	0.833	0.808	0.834	0.822	0.832	0.829	0.835	0.836	0.833	0.835	0.812	0.824	0.816
68_01_Caption_p25_s10	0.857	0.842	0.873	0.853	0.868	0.853	0.866	0.866	0.864	0.867	0.863	0.868	0.854	0.868	0.861	0.862	0.853	0.838	0.857	0.848
68_01_Caption_p25_s11	0.821	0.8	0.854	0.821	0.851	0.811	0.859	0.83	0.835	0.846	0.862	0.844	0.836	0.841	0.842	0.851	0.854	0.816	0.836	0.828
68_01_Caption_p26_s00	0.846	0.856	0.911	0.878	0.879	0.853	0.886	0.877	0.879	0.869	0.878	0.874	0.866	0.872	0.883	0.87	0.882	0.854	0.87	0.872
68_01_Caption_p26_s01	0.816	0.822	0.912	0.868	0.883	0.867	0.906	0.87	0.886	0.891	0.884	0.861	0.843	0.887	0.885	0.886	0.874	0.844	0.873	0.844
68_01_Caption_p26_s10	0.753	0.77	0.814	0.786	0.821	0.781	0.812	0.812	0.796	0.799	0.811	0.783	0.773	0.802	0.815	0.808	0.82	0.754	0.786	0.775
68_01_Caption_p26_s11	0.81	0.806	0.898	0.856	0.877	0.844	0.86	0.851	0.859	0.858	0.859	0.856	0.833	0.859	0.863	0.854	0.864	0.823	0.87	0.84
6d327ab4f0e3604fa6e9b8041c7e6db86ab809890d886c691f6e59c9168b7fbe_s00	0.954	0.937	0.965	0.927	0.957	0.939	0.956	0.955	0.943	0.948	0.955	0.952	0.948	0.951	0.95	0.956	0.951	0.937	0.95	0.951
8_s00	0.96	0.959	0.969	0.964	0.965	0.96	0.965	0.965	0.96	0.962	0.963	0.963	0.957	0.958	0.956	0.954	0.96	0.946	0.959	0.956
a08166d91d2cca263d2dd52764dc25c9c582b7a5ece2b802749fa4be33187c49_s00	0.993	0.911	0.952	0.923	0.945	0.923	0.91	0.93	0.933	0.915	0.916	0.912	0.926	0.915	0.912	0.905	0.906	0.905	0.904	0.908
a5fe0b7412dd152c41f7afc34ffdf276d4261b6942fa6d36803648e90f2cfc06_s00	0.98	0.977	0.977	0.973	0.98	0.963	0.972	0.971	0.971	0.967	0.965	0.967	0.961	0.972	0.972	0.976	0.97	0.955	0.973	0.97
a7f767ca9770b160f234780e172aeb35a50830ba10dc49c526f4712451abe1d2_s00	0.963	0.956	0.963	0.957	0.965	0.955	0.962	0.961	0.956	0.959	0.961	0.963	0.959	0.96	0.96	0.961	0.965	0.957	0.961	0.959
Ann-90-01-31_s00	0.928	0.929	0.962	0.964	0.968	0.939	0.94	0.95	0.965	0.97	0.92	0.921	0.918	0.949	0.935	0.937	0.933	0.91	0.932	0.933
Ann-90-01-31_s01	0.942	0.945	0.959	0.948	0.953	0.952	0.952	0.95	0.95	0.953	0.939	0.956	0.927	0.951	0.95	0.947	0.958	0.928	0.956	0.96
Ann-90-01-31_s10	0.899	0.866	0.889	0.912	0.921	0.918	0.893	0.9	0.909	0.894	0.874	0.898	0.876	0.899	0.903	0.89	0.887	0.856	0.904	0.894
Ann-90-01-31_s11	0.93	0.909	0.939	0.919	0.927	0.944	0.938	0.933	0.938	0.933	0.916	0.929	0.928	0.933	0.931	0.922	0.932	0.914	0.927	0.929
Ann-90-01-7_s00	0.942	0.895	0.907	0.907	0.935	0.915	0.913	0.903	0.909	0.901	0.905	0.901	0.897	0.911	0.905	0.903	0.9	0.886	0.904	0.903
Ann-90-01-7_s01	0.965	0.951	0.949	0.947	0.958	0.942	0.947	0.94	0.942	0.944	0.945	0.945	0.933	0.951	0.944	0.942	0.942	0.93	0.946	0.942
Ann-90-01-7_s10	0.947	0.925	0.915	0.949	0.945	0.929	0.938	0.937	0.932	0.93	0.927	0.938	0.916	0.942	0.936	0.936	0.935	0.912	0.917	0.916
Ann-90-01-7_s11	0.952	0.886	0.937	0.927	0.931	0.913	0.928	0.926	0.921	0.904	0.895	0.906	0.896	0.906	0.901	0.89	0.893	0.88	0.902	0.895
arpad_set01_02_s00	0.73	0.715	0.834	0.839	0.852	0.832	0.857	0.842	0.856	0.837	0.827	0.832	0.818	0.853	0.77	0.801	0.848	0.781	0.823	0.796
B15-32768_3_1_x40_z0_i33j068_s00	0.811	0.859	0.948	0.946	0.921	0.91	0.939	0.931	0.919	0.915	0.914	0.917	0.901	0.92	0.894	0.913	0.907	0.834	0.907	0.901
B15-32768_3_1_x40_z0_i33j068_s01	0.8	0.845	0.872	0.882	0.874	0.841	0.883	0.875	0.873	0.867	0.877	0.883	0.864	0.881	0.862	0.86	0.871	0.825	0.874	0.869
B15-32768_3_1_x40_z0_i33j068_s02	0.927	0.965	0.976	0.97	0.969	0.963	0.97	0.968	0.953	0.955	0.962	0.966	0.955	0.966	0.953	0.956	0.959	0.94	0.963	0.961
B15-32768_3_1_x40_z0_i33j068_s10	0.916	0.96	0.949	0.96	0.975	0.971	0.966	0.976	0.972	0.979	0.98	0.981	0.972	0.979	0.968	0.973	0.973	0.936	0.952	0.976
B15-32768_3_1_x40_z0_i33j068_s11	0.931	0.971	0.978	0.975	0.973	0.969	0.966	0.968	0.966	0.956	0.937	0.971	0.96	0.967	0.957	0.962	0.961	0.916	0.965	0.961
B15-32768_3_1_x40_z0_i33j068_s12	0.879	0.837	0.836	0.859	0.892	0.831	0.868	0.856	0.856	0.819	0.839	0.878	0.863	0.896	0.824	0.871	0.868	0.792	0.857	0.857
B15-32768_3_1_x40_z0_i33j068_s20	0.88	0.923	0.913	0.951	0.933	0.912	0.92	0.926	0.907	0.919	0.917	0.923	0.915	0.933	0.893	0.923	0.918	0.878	0.915	0.919
B15-32768_3_1_x40_z0_i33j068_s21	0.888	0.927	0.963	0.955	0.947	0.952	0.956	0.961	0.956	0.944	0.955	0.963	0.955	0.966	0.953	0.962	0.954	0.904	0.959	0.953
B15-32768_3_1_x40_z0_i33j068_s22	0.74	0.822	0.892	0.918	0.889	0.863	0.87	0.875	0.868	0.842	0.851	0.861	0.848	0.86	0.834	0.873	0.872	0.808	0.845	0.84
B16-62734_1_2048_slide_p407_02_s00	0.911	0.918	0.907	0.907	0.911	0.902	0.907	0.91	0.902	0.897	0.902	0.901	0.891	0.91	0.901	0.905	0.897	0.893	0.899	0.893
B16-62734_1_2048_slide_p407_09_s00	0.853	0.878	0.878	0.882	0.882	0.876	0.884	0.879	0.879	0.876	0.884	0.881	0.879	0.883	0.875	0.876	0.877	0.857	0.874	0.867
B16-62734_1_2048_slide_p407_11_s00	0.878	0.923	0.921	0.93	0.924	0.912	0.918	0.924	0.921	0.903	0.914	0.916	0.902	0.921	0.923	0.925	0.92	0.896	0.918	0.915
B16-62734_1_2048_slide_p410_02_s00	0.85	0.879	0.89	0.894	0.893	0.871	0.873	0.88	0.873	0.868	0.878	0.876	0.85	0.883	0.861	0.869	0.865	0.829	0.862	0.859
b214800de5ed4cc558f44d569495970f93c8c047f8e464c51d4bd5c276118423_s00	0.933	0.95	0.958	0.957	0.972	0.971	0.97	0.961	0.961	0.958	0.97	0.966	0.952	0.96	0.954	0.95	0.959	0.938	0.947	0.951
bf_img00003_s00	0.982	0.946	0.973	0.979	0.977	0.971	0.977	0.954	0.957	0.947	0.955	0.945	0.958	0.965	0.967	0.961	0.961	0.958	0.953	0.96
bf_img00003_s01	0.982	0.954	0.985	0.973	0.975	0.973	0.978	0.957	0.961	0.962	0.965	0.959	0.962	0.959	0.961	0.962	0.962	0.96	0.963	0.966
bf_img00003_s10	0.993	0.985	0.991	0.989	0.989	0.987	0.993	0.989	0.985	0.989	0.991	0.988	0.991	0.989	0.988	0.987	0.986	0.979	0.987	0.986
bf_img00003_s11	0.991	0.984	0.995	0.994	0.977	0.99	0.986	0.992	0.987	0.993	0.994	0.994	0.995	0.991	0.994	0.991	0.99	0.983	0.989	0.992
brownie4_02_s00	0.8	0.868	0.908	0.882	0.91	0.889	0.904	0.872	0.882	0.862	0.885	0.886	0.866	0.891	0.894	0.905	0.914	0.891	0.901	0.886
c17_43_03_s00	0.894	0.927	0.925	0.926	0.929	0.904	0.918	0.923	0.912	0.927	0.922	0.921	0.908	0.906	0.916	0.921	0.916	0.887	0.921	0.905
e49fc2b4f1f39d481a6525225ab3f688be5c87f56884456ad54c953315efae83_s00	0.963	0.951	0.968	0.952	0.957	0.947	0.959	0.95	0.955	0.948	0.947	0.953	0.952	0.943	0.952	0.948	0.952	0.935	0.949	0.951
ebc18868864ad075548cc1784f4f9a237bb98335f9645ee727dac8332a3e3716_s00	0.972	0.958	0.975	0.964	0.972	0.96	0.97	0.964	0.963	0.96	0.966	0.964	0.961	0.964	0.965	0.968	0.96	0.95	0.962	0.958
Eosinophilic_variant_of_chromophobe_renal_cell_carcinoma_--_intermed_mag_03_s00	0.994	0.995	0.987	0.988	0.991	0.984	0.985	0.98	0.972	0.977	0.98	0.974	0.979	0.976	0.976	0.973	0.974	0.967	0.975	0.974
f5effed21f671bbf4551ecebb7fe95f3be1cf09c16a60afe64d2f0b95be9d1eb_s00	0.957	0.971	0.965	0.933	0.939	0.925	0.935	0.917	0.928	0.924	0.926	0.924	0.941	0.927	0.933	0.922	0.923	0.92	0.918	0.923
Hurthle_cell_carcinoma_--_high_mag_01_s00	0.917	0.909	0.931	0.942	0.966	0.929	0.931	0.945	0.931	0.917	0.928	0.943	0.911	0.929	0.922	0.921	0.918	0.883	0.919	0.917
image009_01_s00	0.966	0.972	0.971	0.969	0.973	0.962	0.978	0.967	0.957	0.957	0.958	0.966	0.949	0.962	0.958	0.965	0.953	0.953	0.957	0.957
image011_02_s00	0.996	0.988	0.971	0.982	0.99	0.98	0.98	0.976	0.975	0.975	0.975	0.977	0.97	0.978	0.976	0.978	0.972	0.965	0.98	0.975
image017_s00	0.822	0.827	0.848	0.851	0.85	0.808	0.865	0.821	0.853	0.817	0.844	0.84	0.828	0.827	0.858	0.869	0.842	0.791	0.846	0.818
set01_106452624_05_s00	0.883	0.901	0.9	0.887	0.895	0.884	0.899	0.875	0.88	0.899	0.886	0.89	0.896	0.86	0.891	0.885	0.88	0.87	0.883	0.874
set04_image_16_s00	0.874	0.9	0.917	0.893	0.9	0.898	0.881	0.878	0.858	0.882	0.884	0.895	0.877	0.889	0.888	0.858	0.879	0.87	0.883	0.884
set04_image_18_s00	0.954	0.965	0.916	0.928	0.941	0.933	0.874	0.91	0.865	0.912	0.923	0.933	0.914	0.926	0.921	0.905	0.91	0.92	0.929	0.925
TCGA-21-5784-01Z-00-DX1_s00	0.783	0.786	0.844	0.829	0.836	0.819	0.825	0.823	0.783	0.824	0.829	0.82	0.8	0.818	0.805	0.825	0.819	0.76	0.822	0.817
TCGA-21-5786-01Z-00-DX1_s00	0.94	0.911	0.938	0.952	0.95	0.947	0.957	0.947	0.954	0.95	0.95	0.941	0.935	0.938	0.942	0.948	0.946	0.918	0.943	0.939
TCGA-50-5931-01Z-00-DX1_s00	0.916	0.933	0.945	0.944	0.946	0.952	0.936	0.946	0.936	0.945	0.947	0.947	0.935	0.943	0.93	0.936	0.942	0.923	0.939	0.935
TCGA-A7-A13F-01Z-00-DX1_s00	0.827	0.804	0.863	0.838	0.84	0.808	0.862	0.842	0.842	0.852	0.852	0.85	0.826	0.842	0.847	0.845	0.832	0.796	0.848	0.838
TCGA-E2-A1B5-01Z-00-DX1_s00	0.731	0.719	0.77	0.74	0.755	0.738	0.75	0.737	0.74	0.737	0.741	0.737	0.728	0.744	0.74	0.727	0.741	0.698	0.736	0.734
TCGA-G9-6363-01Z-00-DX1_s00	0.887	0.883	0.888	0.891	0.898	0.893	0.899	0.892	0.89	0.884	0.887	0.896	0.89	0.888	0.889	0.882	0.888	0.866	0.887	0.888
TCGA-HE-7128-01Z-00-DX1_s00	0.739	0.696	0.793	0.737	0.762	0.753	0.765	0.758	0.744	0.746	0.743	0.758	0.733	0.746	0.715	0.681	0.756	0.689	0.746	0.727

## Sheet: Tissue15_cv4_deltas
image	10	20	30	40	50	60	70	80	90	100	110	120	130	140	150	160	170	180	190	200
00ae65c1c6631ae6f2be1a449902976e6eb8483bf6b0740d00530220832c6d3e_s00	-0.003	0.002	0.003	0.001	0.001	0.004	0.003	0.004	0	0.005	0.002	0.002	0.004	0.005	0.004	0.005	0.006	0.007	0.005	0.006
01_2_s00	0	0.002	0.004	0.006	0.003	0.005	0.01	0.008	0.009	0.014	0.018	0.014	0.014	0.022	0.018	0.018	0.022	0.021	0.018	0.021
01_7_s00	-0.002	0.003	-0.001	0.016	0.013	0.013	-0.003	0.001	0.005	0.001	-0.002	0.004	0.001	0.01	0.008	0.008	0.008	0.007	-0.001	0.008
03_3_s00	0.007	-0.01	0.011	-0.017	0.003	0.017	0.027	0.028	0.022	0.042	0.019	0.03	0.057	0.036	0.009	0.021	0.044	0.026	0.041	0.005
03_5_s00	0.004	-0.01	0.001	-0.012	0.005	0.015	0.004	0.006	0.003	0.012	0.025	0.02	0.011	0.003	0.016	0.013	0.013	0.016	0.013	0
06_2_s00	0.013	0.013	0.013	0.028	0.027	0.017	0.021	0.022	0.026	0.019	0.024	0.036	0.043	0.035	0.041	0.029	0.042	0.045	0.042	0.037
06_3_s00	0.01	0.008	0	-0.013	-0.002	0.001	-0.003	-0.001	0.006	0.007	-0.008	0.012	0.004	0.002	0.002	0.013	0.004	0.012	0.015	0.011
08_4_s00	0.003	-0.014	0.01	0.001	0.001	0.003	-0.004	-0.004	-0.001	-0.02	0.011	-0.002	0.001	0.011	0	0	-0.006	-0.002	-0.003	0.002
10_4_s00	0.001	0.039	0.072	0.019	0.081	0.172	0.167	0.086	0.093	0.051	0.057	0.039	0.101	0.09	0.07	0.053	0.055	0.073	0.003	0.068
11_2_s00	-0.004	0.003	-0.005	0.004	0	0.002	0.005	0.008	0	0.01	0.009	0.009	0.008	0.022	0.012	0.012	0.01	0.018	0.01	0.014
11_3_s00	-0.007	0.004	-0.011	0.009	0.007	-0.002	-0.003	-0.013	-0.005	-0.007	-0.002	-0.001	-0.005	-0.005	-0.001	-0.004	-0.004	-0.007	-0.013	-0.01
1631352dbafb8a90f11219fffd3bea368a30bc3bad3bbe0e84e19bd720df4945_s00	0.007	0.009	0.003	0.002	0.002	0.005	0.005	0.006	0.003	0.005	0.005	0.006	0.004	0.003	0.003	0.002	0.005	0.006	0.001	0.002
17b9bf4356db24967c4677b8376ac38f826de73a88b93a8d73a8b452e399cdff_s00	0.041	0.056	0.062	0.021	0.064	0.068	0.058	0.023	0.006	0.038	0.042	0.043	0.054	0.029	0.034	0.041	0.039	0.052	0.048	0.126
1e488c42eb1a54a3e8412b1f12cde530f950f238d71078f2ede6a85a02168e1f_s00	-0.01	-0.038	-0.003	0.013	-0.007	-0.008	0.003	-0.005	-0.007	-0.01	-0.008	-0.013	-0.001	-0.018	-0.025	-0.001	-0.015	-0.002	-0.009	-0.011
259b35151d4a7a5ffdd7ab7f171b142db8cfe40beeee67277fac6adca4d042c4_s00	-0.002	-0.012	0.021	0.01	0.011	0.015	0.019	0.015	0.015	0.022	0.015	0.022	0.026	0.019	0.018	0.023	0.016	0.02	0.013	0.025
29_01_Caption_p5_s00	0.004	0.008	0.004	0.004	0.011	0.007	0.004	0.001	0.002	0.006	0.004	0.005	0.007	0.003	0.003	0.002	0.002	0.002	0.002	0.002
29_01_Caption_p5_s01	0	-0.003	0.003	-0.001	-0.001	0.004	0	0	0.001	-0.002	0.001	0.003	0.003	0.004	0.004	0.005	0.006	0.003	0.005	0.005
29_01_Caption_p5_s11	0.002	0.001	0.002	0.002	0.002	0.003	0.003	0.003	0.002	0.002	0.001	0.001	0	0.003	0.004	0.003	0.002	0.004	0.004	0.004
2e2d29fc44444a85049b162eb359a523dec108ccd5bd75022b25547491abf0c7_s00	-0.001	0.001	0	0.002	0.012	-0.003	0	0.002	0.002	0.006	0.011	0.011	0.004	0.004	0.005	0.005	0.008	0.009	0.016	0.008
300px-Hurthle_cell_carcinoma_--_very_high_mag_02_s00	-0.002	-0.001	0.001	0	0.008	0.003	0.005	0.003	0.005	0.007	0.009	0.007	0.008	0.011	0.013	0.012	0.013	0.015	0.015	0.008
337b6eed0726f07531cd467cd62b6676c31a8c9e716bdbc49433986c022252cf_s00	0.01	-0.001	0.007	0.002	0.006	0.007	0.008	0.005	0.001	0.007	0	0.004	-0.005	-0.005	0.006	-0.003	0.009	0.011	0.007	0.014
4193474b2f1c72f735b13633b219d9cabdd43c21d9c2bb4dfc4809f104ba4c06_s00	0.03	0.023	0.001	0.039	0.018	0.016	0.008	0.011	0.015	0.007	0.023	0.014	0.009	0.018	0.012	0.015	0.014	0.011	0.008	0.014
4cbd6c37f3a55a538d759d440344c287cac66260d3047a83f429e63e7a0f7f20_s00	0.002	0	-0.021	-0.02	-0.014	0.001	-0.007	-0.006	-0.016	-0.001	0.001	-0.019	-0.011	-0.005	0	0.004	-0.01	0.004	0.005	-0.013
82_01_Caption_p11_s00	0.017	0.021	0.01	0.021	0.006	0.028	0.035	0.014	0.034	0.026	0.013	0.027	0.03	0.029	0.025	0.014	0.039	0.009	0.013	0.02
82_01_Caption_p11_s01	-0.002	0.005	0.001	0.006	0.012	0.011	0.004	0.004	0.008	0.015	0.013	0.015	0.014	0.02	0.018	0.017	0.012	0.019	0.025	0.023
82_01_Caption_p11_s10	0.006	0.021	0.002	0.023	0.012	0.021	0.013	0.005	0.03	-0.005	-0.006	0.013	0.013	0.027	0.018	0.032	0.023	0.002	0.013	0.025
82_01_Caption_p11_s11	0.001	0.011	-0.01	0.035	0.017	0.01	0.018	0.02	-0.001	0.004	-0.006	-0.002	-0.004	0.013	0.017	0.028	0.026	0.014	0.001	0.005
82_01_Caption_p32_01_s00	0.006	-0.008	0.034	-0.001	0.028	0.016	0.028	0.003	0.026	0.021	0.036	0.016	0.025	0.025	0.028	0.015	0.028	0.033	0.022	0.034
82_01_Caption_p32_02_s00	0.022	0.007	-0.001	0.007	0.009	0.021	0.036	0.008	-0.005	-0.002	-0.014	0.002	0.005	0.007	-0.026	-0.019	0	-0.006	-0.002	0.031
87ea72894f6534b28e740cc34cf5c9eb75d0d8902687fce5fcc08a92e9f41386_s00	0.006	0.023	0.002	0.01	0.021	0.034	0.021	0.011	0.025	0.017	0.026	0.022	0.014	0.033	0.004	0.015	0.027	0.024	0.031	0.025
8e507d58f4c27cd2a82bee79fe27b069befd62a46fdaed20970a95a2ba819c7b_s00	0.04	-0.001	-0.022	0.036	0.001	0.007	0.03	0.024	0.021	-0.008	-0.003	0.006	-0.006	0.017	-0.004	0.001	-0.002	0.011	0.009	0.007
92f31f591929a30e4309ab75185c96ff4314ce0a7ead2ed2c2171897ad1da0c7_s00	0.012	-0.028	0.057	0.012	0	0.034	0.054	0.041	0.071	0.074	0.038	0.04	0.041	0.025	0.021	-0.001	0.029	0.032	0.029	0.039
947c0d94c8213ac7aaa41c4efc95d854246550298259cf1bb489654d0e969050_s00	0.001	0	0.001	0.001	0.001	-0.001	0.003	0.001	-0.001	0.002	0	0.003	0.002	0.001	0	0.001	0.001	0.004	0.003	0.004
953211bcc0192e2298087d30e708dba68def9e0c13a3ff3326a18b0962c63adc_s00	0	-0.027	-0.015	-0.025	-0.019	-0.037	-0.021	-0.009	-0.021	-0.01	-0.034	-0.031	-0.017	-0.032	-0.004	-0.008	-0.031	0.005	-0.025	-0.017
96984c_200x_03_s00	-0.012	0.302	0.02	-0.015	0.196	-0.002	0.004	-0.004	-0.037	-0.015	-0.014	-0.045	-0.026	-0.024	-0.057	-0.011	-0.036	-0.017	-0.04	-0.027
96984c_200x_03_s01	0	0.007	0.001	0.003	-0.003	-0.002	0.003	-0.001	0.003	0.002	0.004	-0.002	0.004	0	0.002	0.005	0.013	0.003	0.007	0.008
96984c_200x_03_s02	0.036	0.018	0.004	0.001	0.006	0.046	0.008	0.004	0.009	0.004	0.011	0.018	0.01	0.018	0.013	0.019	0.011	0.007	0.016	0.029
9f17aea854db13015d19b34cb2022cfdeda44133323fcd6bb3545f7b9404d8ab_s00	-0.004	0.004	0	0	0.005	0	0.005	0	0.002	0.006	0	0.008	0.002	0.005	0.003	0.005	0.003	0.003	0.005	0.006
arpad_set02_05_s00	-0.007	-0.017	-0.004	0	-0.019	-0.001	-0.005	-0.001	-0.001	0.001	-0.004	0.005	0.002	0.001	0	0.002	0.011	0.007	0.009	0
arpad_set02_07_s00	0.001	0.001	0	0.002	0.011	0.008	0.014	0.01	0.011	0.007	0.003	0.003	0.016	0.017	0.014	0.01	0.012	0.012	0.013	0.011
b0e35e06b85da49bfe3ea737711a72b551a6add446e30eabb01aa683a79873c5_s00	-0.003	-0.002	-0.008	-0.005	-0.016	-0.008	0.004	-0.024	-0.009	-0.001	0.003	-0.004	-0.002	-0.007	-0.008	-0.006	-0.002	-0.002	0.002	-0.012
B15-32768_3_1_x40_z0_i33j063_s00	0.004	0.014	0.011	0.015	0.017	0.005	0.021	0.01	0.026	0.034	0.039	0.016	0.028	0.04	0.043	0.026	0.026	0.028	0.03	0.036
B15-32768_3_1_x40_z0_i33j063_s01	0.002	0.001	-0.016	-0.017	-0.033	-0.033	-0.03	-0.033	-0.001	-0.011	-0.004	-0.001	-0.001	0.007	0.02	0.018	0.002	0.022	0.011	0.008
B15-32768_3_1_x40_z0_i33j063_s02	0.008	0.043	0.035	0.037	0.005	0.001	0.024	-0.008	-0.029	0.009	0.031	0.034	-0.021	0.005	0.028	-0.009	0.008	-0.013	0.012	0.009
B15-32768_3_1_x40_z0_i33j063_s10	0.002	0.011	0.008	-0.024	-0.043	-0.021	-0.019	0.001	-0.039	-0.038	-0.011	0.006	-0.004	0.011	-0.007	-0.033	-0.038	-0.018	-0.018	0
B15-32768_3_1_x40_z0_i33j063_s11	0.04	0.043	0.046	0.021	0.009	0.012	-0.02	0.001	-0.001	0.009	0.011	0.036	0.036	0.036	0.04	0.06	0.035	0.027	0.023	0.078
B15-32768_3_1_x40_z0_i33j063_s12	0.024	0.034	0.095	0.043	0.046	0.049	0.023	0.009	0.09	0.071	0.046	0.072	0.07	0.033	0.032	0.045	0.072	0.037	0.076	0.08
B15-32768_3_1_x40_z0_i33j063_s20	0.007	-0.005	-0.012	0.005	0.003	0.017	0.013	-0.003	0.005	-0.001	0.026	0.015	0.007	0	0.023	-0.006	-0.007	-0.017	-0.004	-0.005
B15-32768_3_1_x40_z0_i33j063_s21	-0.023	-0.006	0.011	0.006	0.001	0.002	0.016	0.027	0.019	-0.004	0.035	-0.018	0.002	-0.002	0.023	-0.003	0.013	0.01	-0.011	-0.012
B15-32768_3_1_x40_z0_i33j063_s22	0.045	0.037	0.032	0.042	0.051	0.046	0.01	0.015	0.039	0.055	0.042	0.055	0.053	0.05	0.031	0.047	0.024	0.03	0.04	0.008
B16-62734_1_2048_slide_p407_01_s00	0	0.002	0.001	0.005	0.001	0.005	0.008	0.005	0.004	0.005	0	0.007	0.008	0.006	0.011	0.01	0.015	0.013	0.012	0.012
B16-62734_1_2048_slide_p407_05_s00	0.003	0.004	0.026	-0.001	0.033	0.025	0.033	0.021	0.033	0.028	0.024	0.017	0.042	0.035	0.021	0.024	0.036	0.037	0.041	0.035
B16-62734_1_2048_slide_p407_12_s00	0.005	0.005	0.009	0.012	0.007	0.026	0.015	0.006	0.009	0	0.016	0.025	0.01	0.02	0.01	0.012	0.011	0.012	0.016	0.019
B16-62734_1_2048_slide_p407_14_s00	0	0.005	0.001	0	0.007	0.009	0.007	0.008	0.009	0.009	0.002	0.011	0.009	0.009	0.008	-0.001	0.007	0.007	0.007	0.007
brownie4_04_s00	-0.006	0.044	0.013	0.035	-0.003	0.012	0.011	0.027	0.012	0.037	0.028	0.034	0.012	0.037	0.036	0.034	0.029	0.033	0.027	0.038
c17_43_02_s00	-0.003	0.003	-0.007	-0.004	-0.001	0.002	0.01	0.012	0.017	0.014	0.008	0.015	0.012	0.009	0.008	0.012	0.007	0.011	0.008	0.017
c8e79ff4ac55f4b772057de28e539727b7f4f2a3de73bf7a082a0ace86d609eb_s00	0	-0.002	-0.006	-0.005	-0.003	-0.004	-0.001	0	0.001	0	0.001	0.001	0	0.003	-0.002	0.005	0.004	0.005	0.001	0.004
e414b54f2036bcab61b9c0a966f65adf4b169097c13c740e03d6292ac076258c_s00	0.001	0.002	-0.002	0.002	0.001	0.001	0.001	0.003	0.001	0.007	0.002	0.004	0.005	0.004	0.004	0.004	0.004	0.006	0.005	0.006
ea94ba4b01d1bd5f7768d10e0ac547743791033df545c71fcec442d0cb5cb5e7_s00	0.002	-0.004	0.002	0.006	0.002	0.002	0.007	0.005	0.005	0.005	0.004	0.004	0.001	0.002	0.005	0.004	0.005	0.005	0.006	0.005
Eosinophilic_variant_of_chromophobe_renal_cell_carcinoma_--_high_mag_s00	0	-0.006	-0.002	-0.006	-0.008	0	-0.005	-0.004	-0.013	0	0.001	0.005	-0.001	0.006	0.005	-0.006	-0.014	-0.01	0.001	0.005
Eosinophilic_variant_of_chromophobe_renal_cell_carcinoma_--_high_mag_s01	0.024	0.001	0.016	0.01	0.02	0.025	0.009	0.022	0.02	0.027	0.048	0.055	0.036	0.024	0.079	0.043	0.034	0.035	0.031	0.057
Eosinophilic_variant_of_chromophobe_renal_cell_carcinoma_--_high_mag_s02	-0.001	0.002	0.002	-0.002	0	0	0.002	0.008	0.002	-0.002	0	0.007	0.005	-0.003	0.009	0.001	0.005	0.005	0.008	0.003
Eosinophilic_variant_of_chromophobe_renal_cell_carcinoma_--_high_mag_s03	-0.001	0.018	0.013	0.011	0.018	0.004	0.002	0.018	0.006	0.021	0.028	0.026	0.009	0.008	0.006	0.008	0.012	0.012	0.013	0.002
Eosinophilic_variant_of_chromophobe_renal_cell_carcinoma_--_high_mag_s04	0.01	0.001	0.029	0.016	0.011	0.002	-0.001	0.011	0.025	0.021	0.014	0.014	0.003	-0.006	0.01	0.008	0.005	0.005	0	0.012
Eosinophilic_variant_of_chromophobe_renal_cell_carcinoma_--_high_mag_s05	0.001	0.011	0.005	0.015	0.011	0.004	0.011	0.013	0.01	0.014	0.014	0.024	0.01	0.033	0.011	0.015	0.014	0.021	0.02	0.021
Eosinophilic_variant_of_chromophobe_renal_cell_carcinoma_--_high_mag_s06	0.004	0.005	0.009	0.002	0.009	0.007	0.009	0.017	0.021	0.023	0.019	0.038	0.025	0.027	0.034	0.013	0.009	0.006	0.006	0.03
Eosinophilic_variant_of_chromophobe_renal_cell_carcinoma_--_high_mag_s07	-0.006	-0.011	-0.004	0.006	-0.002	0.004	0.007	0.009	0.005	0.01	0.005	-0.001	0.006	0.007	0.001	0.006	0.009	0.002	-0.001	0.003
Eosinophilic_variant_of_chromophobe_renal_cell_carcinoma_--_high_mag_s10	0	0.022	0.014	0.003	0.002	0.006	0.004	0.004	0.004	0.005	0.005	0.006	0.005	0.004	0.006	0.006	0.008	0.012	0.008	0.007
Eosinophilic_variant_of_chromophobe_renal_cell_carcinoma_--_high_mag_s11	-0.001	0.001	0.002	0.003	0.003	0.004	0.004	0.001	0.002	0.005	0.006	0.007	0.002	0	0.005	0.005	0.003	0.004	0.002	0.003
Eosinophilic_variant_of_chromophobe_renal_cell_carcinoma_--_high_mag_s12	0.008	0.005	-0.01	-0.007	0.006	-0.002	0.01	0.001	0.001	-0.008	0.001	0.002	0.008	-0.001	-0.008	-0.009	0.01	0.005	-0.005	0.01
Eosinophilic_variant_of_chromophobe_renal_cell_carcinoma_--_high_mag_s13	0.047	-0.008	0.042	0.019	0.015	-0.047	-0.002	-0.007	-0.007	0.016	-0.013	-0.016	-0.02	0.016	0.004	-0.003	0.031	0.032	0.046	0.007
Eosinophilic_variant_of_chromophobe_renal_cell_carcinoma_--_high_mag_s14	0.001	0.004	0.002	0.006	0.005	0	0.001	0.005	0.007	0.002	0.003	0.002	0.001	-0.002	0.003	0.003	0.005	0.005	0.006	-0.004
Eosinophilic_variant_of_chromophobe_renal_cell_carcinoma_--_high_mag_s15	0.001	0.005	0.004	0.01	0.007	0.011	0.004	0.006	-0.011	0.019	0.006	0.021	0.004	0.004	0.017	0.001	0.002	0.003	-0.006	0.016
Eosinophilic_variant_of_chromophobe_renal_cell_carcinoma_--_high_mag_s16	0.002	0	0	0.002	0.002	0.004	0.004	-0.001	0.002	0.002	0.003	0.005	0.002	0.004	0.003	0.003	0.002	0.004	0.002	0.004
Eosinophilic_variant_of_chromophobe_renal_cell_carcinoma_--_high_mag_s17	0.015	0.039	0.013	0.014	0.045	0.044	0.019	0.053	0.048	0.041	0.055	0.034	0.023	0.034	0.015	0.032	0.022	0.044	0.018	0.029
Eosinophilic_variant_of_chromophobe_renal_cell_carcinoma_--_high_mag_s20	-0.005	0.035	0.062	0.029	0.043	0.036	0.034	0.055	0.007	0.005	0.017	0.018	0.023	0	-0.004	-0.011	0.014	0.001	-0.008	-0.004
Eosinophilic_variant_of_chromophobe_renal_cell_carcinoma_--_high_mag_s21	-0.001	0.004	0.008	-0.001	0.004	0.01	0.011	0.009	0.007	0.007	0.012	0.012	0.008	0.005	0.009	0.008	0.006	0.012	0.013	0.008
Eosinophilic_variant_of_chromophobe_renal_cell_carcinoma_--_high_mag_s22	0.009	0.019	0.016	0.019	0.008	0.009	0.009	0.008	0.017	0.017	0.012	0.001	0.008	0.006	0.004	0.007	0.004	0.002	-0.001	0.016
Eosinophilic_variant_of_chromophobe_renal_cell_carcinoma_--_high_mag_s23	-0.001	0.005	0.006	0.003	0.005	0.003	0.004	0.002	0.002	0.003	0.002	0.002	0.003	0.005	0.006	0.006	0.002	0.002	0.003	0.006
Eosinophilic_variant_of_chromophobe_renal_cell_carcinoma_--_high_mag_s24	0.004	0.024	0.022	0.027	0.037	0.032	0.015	0.023	0.012	0.015	0.013	0.019	0.006	0.018	0.012	0.017	0.007	0.012	0.002	0.014
Eosinophilic_variant_of_chromophobe_renal_cell_carcinoma_--_high_mag_s25	0.003	0.019	0.012	0.026	0.014	0.023	0.008	0.008	0.013	0.014	0.014	-0.01	0.008	0.001	0.018	0.011	0.008	0.009	0.002	0.007
Eosinophilic_variant_of_chromophobe_renal_cell_carcinoma_--_high_mag_s26	0.003	0	0.017	0.015	0.014	0.011	0.012	0.015	0.021	0.009	0.011	0.011	0.001	0.006	0.006	0.004	0.001	0.003	-0.006	-0.012
Eosinophilic_variant_of_chromophobe_renal_cell_carcinoma_--_high_mag_s27	0.003	0.01	0.002	0.007	0.003	0.006	0.004	0.005	0.006	0.01	0.005	0.006	0.003	0.011	0.007	0	0.001	0.008	0.006	0.012
Eosinophilic_variant_of_chromophobe_renal_cell_carcinoma_--_high_mag_s30	0.004	0.031	-0.011	-0.015	0.001	-0.015	-0.011	-0.031	-0.008	0.001	-0.024	-0.002	-0.017	0.001	0.016	-0.004	-0.012	0.002	-0.023	-0.001
Eosinophilic_variant_of_chromophobe_renal_cell_carcinoma_--_high_mag_s31	0	0	0.016	0.008	0.002	0.005	0.005	0.005	0.01	0.011	0.021	0.017	0.002	0.007	0.011	0.014	0.014	0.006	0.006	0.022
Eosinophilic_variant_of_chromophobe_renal_cell_carcinoma_--_high_mag_s32	0.002	0.002	0.002	-0.005	0.002	0.003	0.002	0.002	-0.004	0.001	0.001	-0.002	0.011	-0.001	0.008	0.025	0.019	0.015	0.006	0.026
Eosinophilic_variant_of_chromophobe_renal_cell_carcinoma_--_high_mag_s33	0.013	0.014	-0.005	0.021	0.046	0.031	0.003	0.037	0.042	0.056	0.029	0.014	0.043	0.048	0.022	0.008	0.039	0.041	0.034	0.04
Eosinophilic_variant_of_chromophobe_renal_cell_carcinoma_--_high_mag_s34	0.001	-0.014	0.007	-0.009	-0.009	0.003	-0.009	-0.005	0.028	0.01	0.005	0.017	0.003	0.017	0.011	0.004	0.007	0.003	-0.001	0.009
Eosinophilic_variant_of_chromophobe_renal_cell_carcinoma_--_high_mag_s35	0.003	0.002	-0.001	-0.002	0	-0.002	-0.004	-0.002	0.001	-0.001	0	-0.002	-0.002	0	-0.002	0	-0.003	0	-0.002	0.004
Eosinophilic_variant_of_chromophobe_renal_cell_carcinoma_--_high_mag_s36	-0.004	0.003	0.01	-0.008	-0.005	0.009	-0.015	-0.023	-0.005	-0.005	-0.018	-0.012	-0.008	-0.018	-0.016	-0.016	-0.011	-0.02	-0.026	-0.014
Eosinophilic_variant_of_chromophobe_renal_cell_carcinoma_--_high_mag_s37	0.001	0.008	0.003	0.002	0.001	0.009	0	0.001	0.004	0.008	0.005	0.009	0.007	0.006	0.01	0.006	0.009	0.014	0.009	0.01
Eosinophilic_variant_of_chromophobe_renal_cell_carcinoma_--_high_mag_s40	0.026	0.022	0.013	0.033	0.007	0.024	0.016	-0.003	0.011	-0.009	0.016	0.013	0	0.003	0.003	0.018	0.018	-0.005	0.007	0.003
Eosinophilic_variant_of_chromophobe_renal_cell_carcinoma_--_high_mag_s41	0	0.007	0.01	-0.002	0.024	0.02	0.013	0.018	0.002	0.016	0.015	0.01	0.009	0.007	0.01	0.021	0.018	0.007	0.009	0.004
Eosinophilic_variant_of_chromophobe_renal_cell_carcinoma_--_high_mag_s42	0	0.002	0.007	0.009	0.006	0	0.001	-0.003	0	0.016	0.011	-0.003	-0.008	0.014	-0.001	-0.002	-0.006	-0.005	-0.011	0
Eosinophilic_variant_of_chromophobe_renal_cell_carcinoma_--_high_mag_s43	0.005	0.023	0.004	0.003	0.007	0.005	0.002	0.003	0.007	0.006	0.009	0.007	0.007	0.004	0.01	0.005	0.008	0.009	0.01	0.012
Eosinophilic_variant_of_chromophobe_renal_cell_carcinoma_--_high_mag_s44	-0.004	0.005	0.014	-0.004	0.026	0.024	0.002	0.006	-0.014	0.018	0.024	0.012	0.009	0.019	0.021	0.002	0.009	0.025	0.01	0.013
Eosinophilic_variant_of_chromophobe_renal_cell_carcinoma_--_high_mag_s45	0	0.008	0.026	0.012	0.01	0.013	0.002	-0.001	0.003	0.015	0.003	0.011	0.002	0.003	0.005	0.003	0.009	0.011	0.007	0.008
Eosinophilic_variant_of_chromophobe_renal_cell_carcinoma_--_high_mag_s46	0.001	0.002	0.002	0.007	0.005	0.005	0.007	0.004	0.005	0.009	0.011	0.009	0.004	0.007	0.006	0.007	0.005	0.006	0.007	0.011
Eosinophilic_variant_of_chromophobe_renal_cell_carcinoma_--_high_mag_s47	0.001	-0.003	0.001	0.006	0.005	0.012	0.008	0.008	0.009	0.008	0.007	0.002	0.001	0.006	0.008	0.004	0.003	0.01	0.005	0.006
f7e5dcfc9c93183c668c5a4ab028d5faad54fb54298711f2caae0508aa978300_s00	0.006	0.005	0.004	0.006	0.015	0.001	0.01	0.008	0.005	0.014	0.012	0.012	0.011	0.011	0.014	0.016	0.023	0.014	0.017	0.014
img00028_s00	0.018	-0.017	0.025	-0.002	-0.059	-0.006	0.002	0.026	0.026	0.019	-0.002	0.008	0.04	0.028	0.009	0.001	-0.01	0.001	0.023	0.018
img00028_s01	0.003	-0.011	0.004	0.003	0.009	0.008	0.005	-0.003	0.005	0.003	0.016	0.018	0.025	0.01	-0.001	0.002	-0.02	0.011	0.012	0.01
img00028_s10	0.012	0.008	0.015	-0.009	-0.007	0.036	0.073	0.074	0.073	0.08	0.057	0.073	0.059	0.02	0.04	0.005	0.075	0.031	0.021	0.059
img00028_s11	0.004	-0.008	0.009	0.008	0.001	0.003	0.007	0.012	0.014	0.001	0.014	0.008	0.015	0.008	0.01	0.016	0	0.012	0.016	0.011
set01_106452624_06_s00	0.001	0.003	-0.001	0	0.001	0.001	0.005	0.003	0.008	0.003	0.007	0.008	0.007	0.007	0.009	0.007	0.006	0.009	0.008	0.009
set04_image_17_s00	-0.017	0.027	0.015	0.012	0.022	0.013	0.016	0.029	0.003	-0.001	0.009	0.007	0.012	0.009	0.018	0.008	0.012	0.012	-0.007	-0.009
TCGA-AY-A8YK-01A-01-TS1_s00	0.011	0.018	0.031	0.023	0.044	0.031	0.024	0.034	0.025	0.024	0.022	0.017	0.033	0.025	0.031	0.023	0.022	0.022	0.024	0.037
TCGA-B0-5710-01Z-00-DX1_s00	0.006	0.004	-0.002	-0.002	0.004	0.007	0.014	0.012	0.013	0.019	0.016	0.014	0.019	0.018	0.022	0.014	0.016	0.021	0.026	0.023
TCGA-G9-6348-01Z-00-DX1_s00	0.013	0.019	0.019	0.021	0.037	0.032	0.025	0.049	0.029	0.032	0.027	0.032	0.034	0.048	0.034	0.042	0.027	0.034	0.034	0.042
TCGA-KB-A93J-01A-01-TS1_s00	0.012	0.011	0.014	0.012	0.018	0.014	0.015	0.016	0.017	0.016	0.019	0.018	0.019	0.02	0.021	0.018	0.019	0.02	0.021	0.02
TCGA-NH-A8F7-01A-01-TS1_s00	0.003	0.006	0.006	0.009	0.017	0.01	0.01	0.012	0.013	0.015	0.016	0.019	0.018	0.014	0.018	0.018	0.017	0.017	0.016	0.01
td_001_s00	0.003	0.009	-0.003	0	0.013	-0.001	0.027	0.019	0.022	0.017	0.021	0.024	0.013	0.013	0.017	0.019	0.013	0.01	0.008	0.013
td_001_s01	0.019	0.01	-0.002	0.005	-0.013	0.001	0.01	0	0.003	0.004	0.012	0.007	0.021	0.01	0.007	0.028	0.026	0.027	0.011	0.032
td_001_s10	0.001	0.011	-0.007	0.003	0	0.001	-0.005	0.014	0.002	0.009	0.015	0.012	0.007	0.004	0.003	0.009	-0.022	-0.006	0.008	0.01
td_001_s11	0.008	0.002	-0.003	-0.001	0.002	0	0.003	0.001	0.007	0.006	0.006	0.002	0.011	0	0.005	0.007	0.001	0.005	0.005	0.007
td_003_s00	0.01	0.024	0.047	0.012	0.036	0.008	0.026	0.026	0.023	0.036	0.018	0.062	0.061	0.029	0.055	0.059	0.032	0.052	0.053	0.069
td_003_s01	-0.008	0.008	0.01	0.01	0.007	0.014	0.006	0.014	0.013	0.01	0.014	0.025	0.023	0.033	0.025	0.029	0.018	0.021	0.023	0.02
td_003_s10	0	0	0.002	-0.022	0.009	0.011	0.014	-0.009	-0.037	0.004	-0.037	-0.003	-0.004	0.004	-0.011	-0.021	-0.006	-0.012	-0.016	0.004
td_003_s11	0.002	0.002	-0.005	0.001	0.02	0.003	0.013	0.008	0	-0.015	-0.003	0.008	0.004	-0.007	-0.001	0.001	0	-0.004	-0.001	0

## Sheet: Tissue15_cv4_noTTA
image	10	20	30	40	50	60	70	80	90	100	110	120	130	140	150	160	170	180	190	200
00ae65c1c6631ae6f2be1a449902976e6eb8483bf6b0740d00530220832c6d3e_s00	0.98	0.961	0.966	0.97	0.972	0.964	0.97	0.964	0.971	0.961	0.963	0.967	0.964	0.96	0.963	0.96	0.957	0.958	0.959	0.955
01_2_s00	0.914	0.902	0.896	0.899	0.909	0.915	0.91	0.9	0.899	0.893	0.892	0.894	0.897	0.887	0.903	0.897	0.894	0.892	0.891	0.897
01_7_s00	0.927	0.92	0.91	0.929	0.926	0.926	0.931	0.923	0.93	0.928	0.92	0.933	0.933	0.909	0.937	0.917	0.931	0.931	0.931	0.901
03_3_s00	0.924	0.912	0.872	0.89	0.913	0.878	0.88	0.85	0.862	0.83	0.858	0.845	0.838	0.877	0.875	0.857	0.852	0.872	0.834	0.856
03_5_s00	0.949	0.955	0.909	0.933	0.927	0.919	0.928	0.911	0.903	0.888	0.886	0.882	0.906	0.914	0.894	0.897	0.902	0.896	0.897	0.906
06_2_s00	0.817	0.751	0.746	0.727	0.765	0.775	0.765	0.754	0.714	0.725	0.734	0.707	0.723	0.716	0.728	0.733	0.721	0.722	0.711	0.708
06_3_s00	0.957	0.937	0.935	0.957	0.969	0.96	0.963	0.959	0.938	0.938	0.963	0.937	0.947	0.945	0.951	0.936	0.947	0.941	0.933	0.932
08_4_s00	0.789	0.788	0.759	0.757	0.782	0.781	0.777	0.766	0.748	0.771	0.739	0.746	0.762	0.74	0.768	0.761	0.773	0.77	0.768	0.767
10_4_s00	0.608	0.573	0.618	0.554	0.717	0.577	0.541	0.647	0.607	0.599	0.618	0.553	0.561	0.535	0.582	0.61	0.578	0.701	0.671	0.538
11_2_s00	0.868	0.853	0.859	0.898	0.904	0.913	0.914	0.899	0.905	0.882	0.898	0.895	0.891	0.882	0.905	0.901	0.901	0.887	0.893	0.883
11_3_s00	0.913	0.877	0.893	0.892	0.911	0.918	0.916	0.908	0.903	0.9	0.906	0.908	0.901	0.907	0.911	0.909	0.913	0.914	0.907	0.897
1631352dbafb8a90f11219fffd3bea368a30bc3bad3bbe0e84e19bd720df4945_s00	0.962	0.96	0.969	0.974	0.978	0.969	0.969	0.964	0.973	0.964	0.962	0.968	0.967	0.964	0.966	0.965	0.959	0.962	0.965	0.958
17b9bf4356db24967c4677b8376ac38f826de73a88b93a8d73a8b452e399cdff_s00	0.957	0.933	0.929	0.978	0.928	0.92	0.925	0.967	0.99	0.951	0.942	0.926	0.932	0.957	0.95	0.932	0.951	0.925	0.918	0.827
1e488c42eb1a54a3e8412b1f12cde530f950f238d71078f2ede6a85a02168e1f_s00	0.827	0.926	0.917	0.911	0.938	0.919	0.922	0.923	0.926	0.917	0.924	0.929	0.921	0.92	0.921	0.92	0.918	0.92	0.92	0.924
259b35151d4a7a5ffdd7ab7f171b142db8cfe40beeee67277fac6adca4d042c4_s00	0.96	0.943	0.918	0.947	0.946	0.928	0.911	0.932	0.944	0.922	0.936	0.925	0.919	0.934	0.935	0.933	0.939	0.914	0.936	0.904
29_01_Caption_p5_s00	0.433	0.434	0.42	0.434	0.43	0.428	0.419	0.419	0.416	0.407	0.409	0.415	0.408	0.411	0.422	0.422	0.421	0.42	0.415	0.416
29_01_Caption_p5_s01	0.588	0.597	0.565	0.587	0.589	0.588	0.578	0.572	0.568	0.562	0.564	0.574	0.568	0.563	0.576	0.571	0.575	0.572	0.565	0.566
29_01_Caption_p5_s11	0.194	0.199	0.181	0.193	0.193	0.191	0.186	0.182	0.181	0.178	0.18	0.187	0.184	0.178	0.186	0.184	0.188	0.185	0.182	0.183
2e2d29fc44444a85049b162eb359a523dec108ccd5bd75022b25547491abf0c7_s00	0.92	0.96	0.952	0.955	0.962	0.963	0.957	0.947	0.959	0.945	0.955	0.948	0.952	0.947	0.95	0.951	0.948	0.955	0.946	0.95
300px-Hurthle_cell_carcinoma_--_very_high_mag_02_s00	0.983	0.976	0.945	0.96	0.935	0.941	0.946	0.953	0.925	0.921	0.924	0.932	0.921	0.929	0.911	0.927	0.922	0.912	0.897	0.922
337b6eed0726f07531cd467cd62b6676c31a8c9e716bdbc49433986c022252cf_s00	0.878	0.875	0.896	0.905	0.918	0.892	0.908	0.896	0.917	0.884	0.892	0.907	0.908	0.901	0.893	0.895	0.889	0.894	0.893	0.875
4193474b2f1c72f735b13633b219d9cabdd43c21d9c2bb4dfc4809f104ba4c06_s00	0.92	0.8	0.954	0.912	0.881	0.846	0.822	0.858	0.826	0.836	0.845	0.833	0.87	0.875	0.867	0.874	0.876	0.858	0.866	0.905
4cbd6c37f3a55a538d759d440344c287cac66260d3047a83f429e63e7a0f7f20_s00	0.968	0.992	0.982	0.99	0.984	0.971	0.989	0.977	0.979	0.962	0.962	0.984	0.981	0.979	0.964	0.958	0.976	0.963	0.957	0.98
82_01_Caption_p11_s00	0.899	0.902	0.896	0.883	0.922	0.89	0.871	0.893	0.864	0.881	0.891	0.878	0.868	0.882	0.889	0.894	0.873	0.899	0.893	0.843
82_01_Caption_p11_s01	0.902	0.889	0.854	0.875	0.886	0.886	0.877	0.873	0.869	0.852	0.856	0.856	0.856	0.847	0.88	0.864	0.877	0.861	0.847	0.833
82_01_Caption_p11_s10	0.835	0.818	0.807	0.795	0.846	0.782	0.76	0.783	0.757	0.817	0.803	0.764	0.775	0.768	0.809	0.817	0.813	0.805	0.777	0.751
82_01_Caption_p11_s11	0.883	0.866	0.868	0.847	0.877	0.853	0.858	0.857	0.848	0.853	0.847	0.841	0.845	0.843	0.868	0.854	0.854	0.852	0.86	0.827
82_01_Caption_p32_01_s00	0.912	0.92	0.837	0.904	0.85	0.829	0.814	0.845	0.843	0.842	0.831	0.855	0.836	0.841	0.865	0.874	0.866	0.851	0.844	0.838
82_01_Caption_p32_02_s00	0.92	0.96	0.931	0.938	0.927	0.894	0.882	0.889	0.924	0.927	0.922	0.92	0.914	0.899	0.949	0.949	0.946	0.924	0.92	0.871
87ea72894f6534b28e740cc34cf5c9eb75d0d8902687fce5fcc08a92e9f41386_s00	0.977	0.831	0.969	0.958	0.936	0.911	0.874	0.909	0.885	0.893	0.877	0.894	0.903	0.909	0.922	0.897	0.895	0.89	0.885	0.926
8e507d58f4c27cd2a82bee79fe27b069befd62a46fdaed20970a95a2ba819c7b_s00	0.721	0.916	0.902	0.855	0.907	0.905	0.892	0.884	0.848	0.904	0.886	0.89	0.904	0.887	0.91	0.89	0.89	0.888	0.877	0.885
92f31f591929a30e4309ab75185c96ff4314ce0a7ead2ed2c2171897ad1da0c7_s00	0.871	0.989	0.924	0.951	1	0.923	0.946	0.937	0.911	0.925	0.925	0.935	0.933	0.97	0.954	0.987	0.947	0.968	0.942	0.939
947c0d94c8213ac7aaa41c4efc95d854246550298259cf1bb489654d0e969050_s00	0.99	0.992	0.986	0.988	0.989	0.99	0.978	0.987	0.984	0.962	0.98	0.983	0.979	0.979	0.986	0.981	0.981	0.974	0.977	0.975
953211bcc0192e2298087d30e708dba68def9e0c13a3ff3326a18b0962c63adc_s00	0.762	0.797	0.826	0.835	0.852	0.818	0.827	0.804	0.83	0.791	0.848	0.827	0.798	0.818	0.813	0.795	0.83	0.812	0.833	0.821
96984c_200x_03_s00	0.996	0.625	0.973	0.976	0.784	0.954	0.955	0.963	1	0.951	0.964	1	0.978	0.972	1	0.999	1	1	1	1
96984c_200x_03_s01	0.983	0.972	0.976	0.975	0.979	0.977	0.972	0.972	0.97	0.966	0.968	0.975	0.969	0.972	0.973	0.969	0.958	0.966	0.963	0.961
96984c_200x_03_s02	0.873	0.968	0.976	0.982	0.978	0.903	0.974	0.976	0.969	0.969	0.97	0.962	0.972	0.963	0.97	0.964	0.969	0.972	0.962	0.95
9f17aea854db13015d19b34cb2022cfdeda44133323fcd6bb3545f7b9404d8ab_s00	0.973	0.966	0.961	0.987	0.97	0.969	0.972	0.977	0.97	0.965	0.965	0.967	0.973	0.965	0.971	0.971	0.968	0.965	0.966	0.962
arpad_set02_05_s00	0.825	0.867	0.83	0.842	0.812	0.828	0.824	0.814	0.783	0.776	0.813	0.798	0.796	0.809	0.799	0.808	0.795	0.794	0.775	0.78
arpad_set02_07_s00	0.841	0.86	0.872	0.892	0.846	0.863	0.853	0.834	0.853	0.827	0.842	0.852	0.832	0.813	0.833	0.831	0.814	0.836	0.813	0.82
b0e35e06b85da49bfe3ea737711a72b551a6add446e30eabb01aa683a79873c5_s00	0.969	0.969	0.985	0.983	0.986	0.979	0.989	0.985	0.978	0.982	0.985	0.968	0.964	0.981	0.982	0.974	0.964	0.975	0.955	0.974
B15-32768_3_1_x40_z0_i33j063_s00	0.96	0.949	0.893	0.926	0.932	0.929	0.928	0.945	0.869	0.878	0.887	0.892	0.894	0.896	0.884	0.89	0.923	0.891	0.891	0.878
B15-32768_3_1_x40_z0_i33j063_s01	0.917	0.929	0.839	0.892	0.908	0.907	0.909	0.918	0.818	0.858	0.857	0.854	0.856	0.862	0.84	0.846	0.87	0.831	0.843	0.847
B15-32768_3_1_x40_z0_i33j063_s02	0.924	0.897	0.832	0.843	0.883	0.863	0.868	0.92	0.84	0.837	0.808	0.799	0.872	0.86	0.811	0.857	0.865	0.859	0.838	0.863
B15-32768_3_1_x40_z0_i33j063_s10	0.941	0.918	0.863	0.897	0.913	0.885	0.886	0.895	0.856	0.872	0.857	0.841	0.861	0.879	0.86	0.881	0.894	0.87	0.858	0.868
B15-32768_3_1_x40_z0_i33j063_s11	0.856	0.886	0.733	0.729	0.709	0.696	0.758	0.814	0.651	0.688	0.682	0.632	0.698	0.713	0.619	0.628	0.699	0.687	0.683	0.726
B15-32768_3_1_x40_z0_i33j063_s12	0.871	0.83	0.673	0.754	0.751	0.711	0.772	0.836	0.647	0.693	0.695	0.673	0.708	0.755	0.707	0.738	0.726	0.742	0.682	0.701
B15-32768_3_1_x40_z0_i33j063_s20	0.963	0.95	0.898	0.899	0.918	0.899	0.887	0.929	0.839	0.87	0.876	0.863	0.878	0.903	0.868	0.894	0.921	0.895	0.891	0.894
B15-32768_3_1_x40_z0_i33j063_s21	0.923	0.906	0.813	0.83	0.838	0.84	0.817	0.861	0.778	0.804	0.785	0.811	0.817	0.834	0.793	0.822	0.817	0.802	0.812	0.826
B15-32768_3_1_x40_z0_i33j063_s22	0.827	0.814	0.723	0.744	0.736	0.742	0.783	0.823	0.694	0.703	0.708	0.691	0.709	0.727	0.717	0.72	0.756	0.743	0.732	0.763
B16-62734_1_2048_slide_p407_01_s00	0.97	0.973	0.966	0.974	0.98	0.975	0.968	0.967	0.963	0.947	0.964	0.957	0.957	0.964	0.957	0.956	0.959	0.952	0.95	0.957
B16-62734_1_2048_slide_p407_05_s00	0.965	0.962	0.913	0.957	0.922	0.926	0.918	0.935	0.906	0.897	0.902	0.915	0.907	0.905	0.903	0.916	0.913	0.913	0.906	0.916
B16-62734_1_2048_slide_p407_12_s00	0.919	0.936	0.894	0.908	0.931	0.911	0.911	0.924	0.902	0.888	0.891	0.884	0.897	0.897	0.9	0.895	0.907	0.893	0.885	0.888
B16-62734_1_2048_slide_p407_14_s00	0.93	0.933	0.914	0.933	0.929	0.934	0.932	0.922	0.909	0.898	0.919	0.913	0.91	0.923	0.916	0.924	0.923	0.916	0.914	0.921
brownie4_04_s00	0.818	0.817	0.828	0.81	0.868	0.859	0.844	0.855	0.836	0.825	0.812	0.803	0.826	0.825	0.826	0.828	0.826	0.831	0.823	0.795
c17_43_02_s00	0.95	0.931	0.919	0.928	0.928	0.935	0.912	0.909	0.895	0.895	0.919	0.906	0.903	0.919	0.92	0.903	0.921	0.906	0.89	0.888
c8e79ff4ac55f4b772057de28e539727b7f4f2a3de73bf7a082a0ace86d609eb_s00	0.962	0.956	0.957	0.976	0.959	0.947	0.955	0.953	0.946	0.945	0.942	0.949	0.952	0.942	0.952	0.943	0.947	0.93	0.952	0.939
e414b54f2036bcab61b9c0a966f65adf4b169097c13c740e03d6292ac076258c_s00	0.954	0.946	0.952	0.958	0.962	0.956	0.962	0.951	0.959	0.946	0.949	0.956	0.952	0.947	0.951	0.951	0.944	0.947	0.946	0.941
ea94ba4b01d1bd5f7768d10e0ac547743791033df545c71fcec442d0cb5cb5e7_s00	0.952	0.949	0.951	0.959	0.962	0.961	0.956	0.959	0.962	0.948	0.952	0.955	0.958	0.953	0.955	0.955	0.952	0.957	0.954	0.951
Eosinophilic_variant_of_chromophobe_renal_cell_carcinoma_--_high_mag_s00	0.996	0.994	0.989	0.996	0.991	0.969	0.993	0.978	0.984	0.97	0.971	0.965	0.971	0.971	0.968	0.977	0.989	0.981	0.968	0.967
Eosinophilic_variant_of_chromophobe_renal_cell_carcinoma_--_high_mag_s01	0.963	0.963	0.961	0.976	0.954	0.953	0.975	0.959	0.959	0.95	0.928	0.907	0.944	0.958	0.892	0.938	0.946	0.937	0.944	0.917
Eosinophilic_variant_of_chromophobe_renal_cell_carcinoma_--_high_mag_s02	0.978	0.967	0.968	0.976	0.972	0.972	0.975	0.966	0.971	0.971	0.971	0.957	0.972	0.974	0.958	0.972	0.971	0.968	0.967	0.967
Eosinophilic_variant_of_chromophobe_renal_cell_carcinoma_--_high_mag_s03	0.976	0.956	0.961	0.97	0.965	0.979	0.984	0.963	0.967	0.951	0.938	0.931	0.969	0.964	0.966	0.962	0.967	0.964	0.967	0.96
Eosinophilic_variant_of_chromophobe_renal_cell_carcinoma_--_high_mag_s04	0.982	0.977	0.947	0.973	0.966	0.961	0.979	0.953	0.944	0.946	0.942	0.938	0.966	0.972	0.939	0.952	0.968	0.962	0.96	0.948
Eosinophilic_variant_of_chromophobe_renal_cell_carcinoma_--_high_mag_s05	0.971	0.953	0.966	0.961	0.968	0.964	0.968	0.956	0.954	0.952	0.953	0.942	0.963	0.941	0.96	0.958	0.959	0.947	0.946	0.945
Eosinophilic_variant_of_chromophobe_renal_cell_carcinoma_--_high_mag_s06	0.991	0.992	0.989	0.997	0.989	0.986	0.99	0.978	0.975	0.971	0.972	0.944	0.974	0.969	0.958	0.98	0.988	0.991	0.989	0.96
Eosinophilic_variant_of_chromophobe_renal_cell_carcinoma_--_high_mag_s07	0.989	0.979	0.983	0.979	0.987	0.975	0.982	0.976	0.975	0.968	0.984	0.983	0.979	0.976	0.983	0.982	0.984	0.978	0.981	0.978
Eosinophilic_variant_of_chromophobe_renal_cell_carcinoma_--_high_mag_s10	0.997	0.974	0.981	0.995	0.995	0.992	0.994	0.994	0.994	0.992	0.992	0.991	0.992	0.994	0.988	0.991	0.989	0.984	0.987	0.989
Eosinophilic_variant_of_chromophobe_renal_cell_carcinoma_--_high_mag_s11	1	0.998	0.997	0.997	0.996	0.995	0.995	0.998	0.996	0.993	0.993	0.991	0.997	0.999	0.994	0.994	0.996	0.994	0.997	0.995
Eosinophilic_variant_of_chromophobe_renal_cell_carcinoma_--_high_mag_s12	0.972	0.972	0.965	0.982	0.971	0.954	0.967	0.949	0.939	0.949	0.935	0.919	0.943	0.941	0.936	0.954	0.939	0.941	0.935	0.933
Eosinophilic_variant_of_chromophobe_renal_cell_carcinoma_--_high_mag_s13	0.929	0.943	0.886	0.918	0.95	0.938	0.93	0.92	0.872	0.862	0.898	0.873	0.925	0.909	0.885	0.912	0.897	0.892	0.886	0.889
Eosinophilic_variant_of_chromophobe_renal_cell_carcinoma_--_high_mag_s14	0.996	0.984	0.987	0.99	0.99	0.991	0.998	0.99	0.984	0.985	0.984	0.986	0.992	0.991	0.985	0.989	0.987	0.987	0.986	0.989
Eosinophilic_variant_of_chromophobe_renal_cell_carcinoma_--_high_mag_s15	0.997	0.977	0.971	0.979	0.988	0.972	0.992	0.989	0.994	0.975	0.979	0.96	0.99	0.984	0.972	0.993	0.993	0.991	0.994	0.979
Eosinophilic_variant_of_chromophobe_renal_cell_carcinoma_--_high_mag_s16	0.99	0.983	0.989	0.993	0.987	0.986	0.99	0.992	0.989	0.986	0.987	0.986	0.99	0.989	0.988	0.989	0.989	0.983	0.985	0.984
Eosinophilic_variant_of_chromophobe_renal_cell_carcinoma_--_high_mag_s17	0.967	0.939	0.962	0.97	0.934	0.924	0.965	0.929	0.93	0.918	0.923	0.944	0.957	0.941	0.963	0.949	0.959	0.935	0.964	0.951
Eosinophilic_variant_of_chromophobe_renal_cell_carcinoma_--_high_mag_s20	0.936	0.859	0.783	0.816	0.866	0.798	0.823	0.785	0.805	0.796	0.764	0.745	0.786	0.803	0.778	0.804	0.812	0.791	0.806	0.765
Eosinophilic_variant_of_chromophobe_renal_cell_carcinoma_--_high_mag_s21	0.995	0.983	0.982	0.992	0.985	0.979	0.978	0.979	0.982	0.981	0.974	0.974	0.983	0.985	0.978	0.982	0.986	0.974	0.974	0.979
Eosinophilic_variant_of_chromophobe_renal_cell_carcinoma_--_high_mag_s22	0.964	0.942	0.94	0.93	0.945	0.938	0.941	0.939	0.93	0.924	0.925	0.933	0.935	0.935	0.931	0.932	0.942	0.936	0.94	0.913
Eosinophilic_variant_of_chromophobe_renal_cell_carcinoma_--_high_mag_s23	0.999	0.984	0.986	0.992	0.988	0.989	0.991	0.993	0.994	0.992	0.993	0.99	0.993	0.992	0.99	0.99	0.994	0.992	0.991	0.988
Eosinophilic_variant_of_chromophobe_renal_cell_carcinoma_--_high_mag_s24	0.99	0.964	0.958	0.958	0.949	0.945	0.972	0.964	0.974	0.963	0.964	0.946	0.975	0.962	0.962	0.959	0.975	0.965	0.978	0.953
Eosinophilic_variant_of_chromophobe_renal_cell_carcinoma_--_high_mag_s25	0.979	0.959	0.957	0.958	0.968	0.954	0.978	0.973	0.966	0.963	0.961	0.971	0.976	0.974	0.954	0.968	0.973	0.972	0.973	0.969
Eosinophilic_variant_of_chromophobe_renal_cell_carcinoma_--_high_mag_s26	0.973	0.961	0.949	0.961	0.966	0.959	0.98	0.973	0.951	0.96	0.963	0.957	0.975	0.964	0.973	0.984	0.98	0.975	0.976	0.977
Eosinophilic_variant_of_chromophobe_renal_cell_carcinoma_--_high_mag_s27	0.994	0.985	0.994	0.993	0.997	0.99	0.996	0.993	0.994	0.99	0.994	0.991	0.997	0.988	0.993	1	0.999	0.992	0.994	0.988
Eosinophilic_variant_of_chromophobe_renal_cell_carcinoma_--_high_mag_s30	0.978	0.895	0.962	0.971	0.936	0.933	0.949	0.973	0.94	0.932	0.934	0.933	0.955	0.934	0.912	0.936	0.936	0.928	0.938	0.936
Eosinophilic_variant_of_chromophobe_renal_cell_carcinoma_--_high_mag_s31	0.999	0.996	0.981	0.991	0.995	0.987	0.992	0.992	0.987	0.981	0.973	0.971	0.99	0.991	0.979	0.978	0.984	0.988	0.984	0.966
Eosinophilic_variant_of_chromophobe_renal_cell_carcinoma_--_high_mag_s32	0.93	0.91	0.919	0.937	0.922	0.916	0.934	0.918	0.927	0.919	0.922	0.91	0.919	0.928	0.913	0.894	0.9	0.898	0.908	0.887
Eosinophilic_variant_of_chromophobe_renal_cell_carcinoma_--_high_mag_s33	0.971	0.945	0.916	0.938	0.921	0.913	0.966	0.923	0.893	0.877	0.885	0.892	0.907	0.892	0.894	0.921	0.925	0.915	0.919	0.894
Eosinophilic_variant_of_chromophobe_renal_cell_carcinoma_--_high_mag_s34	0.996	0.993	0.971	0.987	0.996	0.974	0.99	0.983	0.941	0.961	0.956	0.941	0.974	0.954	0.954	0.97	0.97	0.971	0.972	0.958
Eosinophilic_variant_of_chromophobe_renal_cell_carcinoma_--_high_mag_s35	0.98	0.965	0.977	0.982	0.979	0.978	0.987	0.982	0.977	0.977	0.977	0.98	0.982	0.98	0.981	0.978	0.981	0.976	0.979	0.973
Eosinophilic_variant_of_chromophobe_renal_cell_carcinoma_--_high_mag_s36	0.991	0.969	0.969	0.988	0.98	0.94	0.988	0.989	0.975	0.972	0.972	0.963	0.986	0.978	0.982	0.969	0.972	0.975	0.97	0.966
Eosinophilic_variant_of_chromophobe_renal_cell_carcinoma_--_high_mag_s37	0.986	0.969	0.981	0.986	0.979	0.972	0.988	0.983	0.978	0.972	0.976	0.975	0.979	0.979	0.974	0.976	0.975	0.965	0.97	0.97
Eosinophilic_variant_of_chromophobe_renal_cell_carcinoma_--_high_mag_s40	0.904	0.866	0.874	0.884	0.887	0.865	0.891	0.888	0.874	0.893	0.866	0.867	0.89	0.879	0.873	0.888	0.881	0.893	0.907	0.894
Eosinophilic_variant_of_chromophobe_renal_cell_carcinoma_--_high_mag_s41	0.998	0.983	0.97	0.998	0.971	0.969	0.984	0.976	0.983	0.97	0.968	0.969	0.976	0.974	0.969	0.967	0.975	0.982	0.977	0.983
Eosinophilic_variant_of_chromophobe_renal_cell_carcinoma_--_high_mag_s42	0.986	0.976	0.962	0.966	0.979	0.98	0.989	0.987	0.978	0.955	0.971	0.963	0.993	0.97	0.959	0.972	0.986	0.984	0.988	0.976
Eosinophilic_variant_of_chromophobe_renal_cell_carcinoma_--_high_mag_s43	0.99	0.967	0.987	0.994	0.982	0.986	0.991	0.989	0.983	0.983	0.98	0.985	0.986	0.988	0.982	0.986	0.983	0.979	0.98	0.979
Eosinophilic_variant_of_chromophobe_renal_cell_carcinoma_--_high_mag_s44	0.975	0.928	0.923	0.966	0.926	0.922	0.96	0.947	0.96	0.917	0.914	0.91	0.94	0.92	0.917	0.948	0.938	0.918	0.937	0.916
Eosinophilic_variant_of_chromophobe_renal_cell_carcinoma_--_high_mag_s45	0.974	0.973	0.939	0.951	0.952	0.945	0.958	0.954	0.948	0.937	0.942	0.935	0.955	0.952	0.945	0.95	0.944	0.937	0.94	0.936
Eosinophilic_variant_of_chromophobe_renal_cell_carcinoma_--_high_mag_s46	0.99	0.981	0.984	0.984	0.985	0.983	0.985	0.986	0.981	0.975	0.973	0.977	0.983	0.981	0.98	0.98	0.98	0.977	0.976	0.972
Eosinophilic_variant_of_chromophobe_renal_cell_carcinoma_--_high_mag_s47	0.993	0.984	0.984	0.987	0.986	0.974	0.988	0.984	0.983	0.985	0.985	0.986	0.994	0.987	0.985	0.989	0.989	0.982	0.987	0.987
f7e5dcfc9c93183c668c5a4ab028d5faad54fb54298711f2caae0508aa978300_s00	0.9	0.938	0.915	0.912	0.923	0.915	0.91	0.894	0.91	0.883	0.902	0.894	0.894	0.893	0.893	0.898	0.886	0.899	0.887	0.894
img00028_s00	0.886	0.877	0.887	0.859	0.973	0.893	0.894	0.897	0.863	0.876	0.854	0.861	0.833	0.868	0.92	0.921	0.872	0.896	0.877	0.853
img00028_s01	0.768	0.827	0.824	0.817	0.838	0.827	0.83	0.829	0.833	0.811	0.793	0.807	0.807	0.82	0.842	0.838	0.817	0.811	0.813	0.814
img00028_s10	0.825	0.866	0.868	0.857	0.891	0.837	0.795	0.799	0.808	0.796	0.81	0.803	0.814	0.86	0.845	0.879	0.795	0.841	0.853	0.774
img00028_s11	0.86	0.893	0.887	0.9	0.903	0.904	0.893	0.874	0.876	0.881	0.862	0.883	0.869	0.873	0.887	0.874	0.88	0.868	0.867	0.864
set01_106452624_06_s00	0.923	0.917	0.899	0.925	0.909	0.929	0.919	0.896	0.889	0.883	0.899	0.905	0.906	0.911	0.901	0.918	0.914	0.897	0.895	0.896
set04_image_17_s00	0.933	0.838	0.837	0.863	0.875	0.858	0.836	0.805	0.842	0.845	0.835	0.839	0.838	0.859	0.838	0.84	0.852	0.839	0.834	0.832
TCGA-AY-A8YK-01A-01-TS1_s00	0.94	0.913	0.865	0.869	0.833	0.843	0.847	0.883	0.819	0.831	0.838	0.842	0.839	0.841	0.831	0.848	0.85	0.848	0.858	0.859
TCGA-B0-5710-01Z-00-DX1_s00	0.872	0.887	0.878	0.904	0.917	0.91	0.906	0.89	0.886	0.859	0.884	0.882	0.88	0.883	0.881	0.884	0.883	0.879	0.86	0.866
TCGA-G9-6348-01Z-00-DX1_s00	0.879	0.821	0.831	0.823	0.833	0.824	0.835	0.796	0.822	0.809	0.84	0.815	0.826	0.804	0.831	0.824	0.828	0.823	0.801	0.806
TCGA-KB-A93J-01A-01-TS1_s00	0.91	0.939	0.917	0.939	0.922	0.932	0.925	0.909	0.91	0.886	0.909	0.911	0.908	0.914	0.915	0.915	0.914	0.898	0.898	0.889
TCGA-NH-A8F7-01A-01-TS1_s00	0.967	0.967	0.928	0.924	0.915	0.925	0.922	0.929	0.898	0.896	0.901	0.901	0.9	0.904	0.901	0.906	0.909	0.903	0.908	0.914
td_001_s00	0.923	0.935	0.95	0.94	0.931	0.939	0.908	0.91	0.909	0.909	0.902	0.908	0.919	0.914	0.926	0.917	0.913	0.916	0.92	0.908
td_001_s01	0.799	0.813	0.827	0.82	0.848	0.824	0.81	0.805	0.802	0.797	0.79	0.799	0.781	0.776	0.803	0.785	0.779	0.776	0.796	0.763
td_001_s10	0.928	0.934	0.961	0.924	0.933	0.925	0.921	0.909	0.905	0.898	0.884	0.89	0.895	0.895	0.908	0.91	0.926	0.911	0.909	0.886
td_001_s11	0.947	0.963	0.971	0.972	0.954	0.965	0.956	0.952	0.947	0.939	0.939	0.953	0.938	0.951	0.954	0.952	0.947	0.949	0.951	0.937
td_003_s00	0.904	0.856	0.804	0.842	0.827	0.84	0.817	0.795	0.785	0.77	0.78	0.786	0.766	0.768	0.795	0.79	0.77	0.778	0.778	0.759
td_003_s01	0.794	0.789	0.784	0.801	0.828	0.797	0.79	0.768	0.772	0.757	0.749	0.766	0.758	0.75	0.777	0.766	0.761	0.759	0.758	0.753
td_003_s10	0.837	0.862	0.867	0.88	0.846	0.855	0.849	0.833	0.854	0.806	0.842	0.826	0.816	0.808	0.831	0.861	0.809	0.815	0.813	0.793
td_003_s11	0.885	0.876	0.879	0.891	0.865	0.875	0.859	0.851	0.859	0.862	0.85	0.857	0.852	0.863	0.869	0.871	0.854	0.85	0.857	0.853

[truncated: 22 more sheets: Tissue15_cv5_deltas, Tissue15_cv5_noTTA, Tissue15_cv6_deltas, Tissue15_cv6_noTTA, Tissue30_deltas, Tissue30_noTTA, Fluo5_deltas, Fluo5_noTTA, Fluo15_cv1_deltas, Fluo15_cv1_noTTA, Fluo15_cv2_deltas, Fluo15_cv2_noTTA, Fluo15_cv3_deltas, Fluo15_cv3_noTTA, Fluo15_cv4_deltas, Flu15_cv4_noTTA, Fluo15_cv5_deltas, Fluo15_cv5_noTTA, Fluo15_cv6_deltas, Fluo15_cv6_noTTA …]
