# Supplementary material for: Test-time augmentation for deep learning-based cell segmentation on microscopy images
Source: Sci Rep. 2020 Mar 19;10:5068. doi: 10.1038/s41598-020-61808-3 (PMC7081314; doi:10.1038/s41598-020-61808-3)
Supplement: Supplementary file 4 — Supplementary Table 3. [file 41598_2020_61808_MOESM4_ESM.xlsx]

## Sheet: fluo5
image	delta_checkpoint3	noTTA_checkpoint_3	delta_checkpoint2	noTTA_checkpoint_2	delta_checkpoint1	noTTA_checkpoint_1
00071198d059ba7f5914a526d124d28e6d010c92466da21d4a04cd5413362552_s00	0.024	0.509	0.028	0.496	0.03	0.477
003cee89357d9fe13516167fd67b609a164651b21934585648c740d2c3d86dc1_s00	-0.003	0.771	0.009	0.755	0.02	0.769
0280fa8f60f6bcae0f97d93c28f60be194f9309ff610dc5845e60455b0f87c21_s00	-0.007	0.706	0.01	0.681	-0.008	0.692
02903040e19ddf92f452907644ad3822918f54af41dd85e5a3fe3e1b6d6f9339_s00	-0.003	0.712	0.056	0.702	0.07	0.696
03398329ced0c23b9ac3fac84dd53a87d9ffe4d9d10f1b5fe8df8fac12380776_s00	0.056	0.489	0.07	0.456	0.038	0.44
0402a81e75262469925ea893b6706183832e85324f7b1e08e634129f5d522cdd_s00	0.023	0.459	0.018	0.456	0.003	0.464
04acab7636c4cf61d288a5962f15fa456b7bde31a021e5deedfbf51288e4001e_s00	0.005	0.532	-0.006	0.545	0.001	0.506
072ff14c1d3245bf49ad6f1d4c71cdb18f1cb78a8e06fd2f53767e28f727cb81_s00	0.012	0.499	0.01	0.489	0	0.567
07fb37aafa6626608af90c1e18f6a743f29b6b233d2e427dcd1102df6a916cf5_s00	0.005	0.543	0.008	0.543	0.002	0.525
094afe36759e7daffe12188ab5987581d405b06720f1d5acf3f2614f404df380_s00	-0.009	0.387	0.011	0.373	-0.004	0.388
10ba6cbee4873b32d5626a118a339832ba2b15d8643f66dddcd7cb2ec80fbc28_s00	0.007	0.839	0.013	0.828	0.017	0.853
12aeefb1b522b283819b12e4cfaf6b13c1264c0aadac3412b4edd2ace304cb40_s00	0.006	0.497	0.018	0.49	0.002	0.491
1400420310c9094361a8a243545187f1d4c2365e081b3bb08c5fa29c7491a55b_s00	0.002	0.466	0.011	0.448	0.004	0.374
193ffaa5272d5c421ae02130a64d98ad120ec70e4ed97a72cdcd4801ce93b066_s00	0.02	0.739	0.021	0.723	0.015	0.709
1cdbfee1951356e7b0a215073828695fe1ead5f8b1add119b6645d2fdc8d844e_s00	-0.004	0.371	0.015	0.356	0.017	0.32
1e61ecf354cb93a62a9561db87a53985fb54e001444f98112ed0fc623fad793e_s00	0.022	0.783	0	0.783	0.014	0.791
220b37f4ca7cab486d2b71cd87a46ee7411a5aa142799d96ed98015ab5ba538a_s00	0	0.15	0	0.15	0	0.15
2227fd9b01d67c2bcdb407d3205214e6dfeff9fd0725828e3b3651959942ff4a_s00	0.002	0.453	0.019	0.448	-0.01	0.448
29dd28df98ee51b4ab1a87f5509538ecc3e4697fc57c40c6165658f61b0d8e3a_s00	0.038	0.575	0.019	0.588	0.024	0.575
2d53d7ec0c579fffd6710c956288537d46c719a93c6a04ac0d6550f75a6a6493_s00	0.033	0.967	0.057	0.943	0	1
2dec81a678ddcac2b110acffe82427d857695180bd841e3f9736a554acf832af_s00	0	0.885	0.004	0.871	0.003	0.876
317832f90f02c5e916b2ac0f3bcb8da9928d8e400b747b2c68e544e56adacf6b_s00	0.015	0.777	0.012	0.772	0.004	0.786
3852c7e45bd885b9537e276861ab50b99bb42f0f8e717d2f88174c62862ca3ff_s00	0.007	0.369	0.013	0.361	0.037	0.369
3ebd2ab34ba86e515feb79ffdeb7fc303a074a98ba39949b905dbde3ff4b7ec0_s00	0.003	0.794	0.006	0.785	0.013	0.794
449f41710769584b5e4eca8ecb4c76d5272605f27da2949e6285de0860d2cbc0_s00	0.004	0.827	0.043	0.811	0.005	0.868
4c032609d377bd980e01f888e0b298600bf8af0e33c4271a1f3aaf76964dce06_s00	0.005	0.894	0.003	0.889	0.006	0.899
5953af5080d981b554529971903d8bee9871457a4361b51f04ba04f43793dd8f_s00	-0.009	0.65	-0.001	0.647	0.006	0.649
5b0bde771bc67c505d1b59405cbcad0a2766ec3ee4e35852e959552c1b454233_s00	0.007	0.388	0.117	0.28	0.006	0.368
623cf6987b3fac8f384c09f40d98c5e739c097aa9a9627054542aa27f7d38db1_s00	-0.035	0.478	-0.047	0.486	-0.042	0.522
648c8ffa496e1716017906d0bf135debfc93386ae86aa3d4adbda9a505985fd9_s00	0.016	0.397	0.041	0.268	0	0.472
700afb1cd830a808e3c6125749612e5d23fd9f9726049a9e0c2061997514e1a7_s00	0.01	0.861	0.008	0.857	-0.002	0.854
7c318172e976ae5a962c9c7a4e9fe46d7fb985765ddd3a3e2108e893a90b92b2_s00	-0.016	0.533	-0.016	0.525	0.015	0.493
7f4cbe0b36b5d09466476a7d4e01f4f976c67872d549f4ff47b3e1e3a2b403af_s00	-0.001	0.679	-0.002	0.679	0.02	0.672
8c3ef7aa7ed29b62a65b1c394d2b4a24aa3da25aebfdf3d29dbfc8ad1b08e95a_s00	0	0.88	0.004	0.856	0.01	0.83
97126a9791f0c1176e4563ad679a301dac27c59011f579e808bbd6e9f4cd1034_s00	0	0.732	0.035	0.728	-0.006	0.788
9ab2d381f90b485a68b82bc07f94397a0373e3215ad20935a958738e55f3cfc2_s00	0.03	0.66	0.03	0.66	0.05	0.69
9ebcfaf2322932d464f15b5662cae4d669b2d785b8299556d73fffcae8365d32_s00	0.016	0.553	0.025	0.551	-0.017	0.533
ac8169a0debed11560f3f0e246c05ea82d03c66346f1576cc8268554cb3f549f_s00	-0.003	0.628	0.029	0.602	-0.009	0.634
b6edad733399c83c8eb7a59c0d37b54e10cc0d59894e39ff843884d84f61dee1_s00	0.017	0.606	0	0.628	0.014	0.626
c169a7782a69ea2f38f64d2739de189e88adbcfd4a829721def8c89ecabe8b71_s00	0.009	0.808	0.032	0.784	0.014	0.802
d0f2a00d3155c243048bc48944aef93fb08e2258d1fa5f9ccadd9140082bc22f_s00	0.001	0.635	0	0.636	0.006	0.637
d616d323a9eeb9da1b66f8d5df671d63c092c9919cb2c0b223e29c63257c944d_s00	0.028	0.231	0.027	0.231	0.021	0.245
d616d323a9eeb9da1b66f8d5df671d63c092c9919cb2c0b223e29c63257c944d_s10	-0.036	0.254	-0.047	0.266	-0.006	0.245
d616d323a9eeb9da1b66f8d5df671d63c092c9919cb2c0b223e29c63257c944d_s20	0.005	0.257	-0.02	0.241	0.007	0.235
d6eb7ce7723e2f6dc13b90b41a29ded27dbd815bad633fdf582447c686018896_s00	0.016	0.387	0.008	0.39	0.019	0.382
d8d4bf68a76e4e4c5f21de7ac613451f7115a04db686151e78b8ec0b6a22022b_s00	0.021	0.57	0.062	0.514	0.14	0.531
dbbfe08a52688d0ac8de9161cbb17cb201e3991aacab8ab8a77fe0e203a69481_s00	-0.015	0.472	-0.01	0.464	-0.018	0.48
df40099c6306ca1f47fcc8a62e2fa39486d4e223177afdc51b2ad189691802d8_s00	0.019	0.497	0.027	0.49	0.009	0.517
e17b7aedd251a016c01ef9158e6e4aa940d9f1b35942d86028dc1222192a9258_s00	0.092	0.656	-0.016	0.656	0	0.6
e856511ac1c34d24320eb7c56c05a4a3340d06667b4f5b8e8df615d415c7f650_s00	0.001	0.505	-0.003	0.505	-0.003	0.509
eea70a7948d25a9a791dbcb39228af4ea4049fe5ebdee9c04884be8cca3da835_s00	-0.002	0.764	0	0.764	0	0.764
eea70a7948d25a9a791dbcb39228af4ea4049fe5ebdee9c04884be8cca3da835_s10	0.024	0.663	0.063	0.64	-0.005	0.667
f0d0ab13ff53adc3c4d57e95a5f83d80b06f2cbc0bf002b52cf7b496612e0ce4_s00	0.022	0.593	-0.041	0.595	0.045	0.597
f4c4db3df4ff0de90f44b027fc2e28c16bf7e5c75ea75b0a9762bbb7ac86e7a3_s00	-0.013	0.351	0.002	0.338	-0.03	0.322
f4c4db3df4ff0de90f44b027fc2e28c16bf7e5c75ea75b0a9762bbb7ac86e7a3_s01	0.034	0.155	0.038	0.146	0.037	0.152
fe9adb627a6f45747c5a8223b671774791ededf9364f6544be487c540107fa4f_s00	0.019	0.495	0.033	0.486	-0.012	0.532
ff599c7301daa1f783924ac8cbe3ce7b42878f15a39c2d19659189951f540f48_s00	0.015	0.833	0.017	0.826	0.03	0.814

## Sheet: fluo15_cv1
image	delta_checkpoint3	noTTA_checkpoint3	delta_checkpoint2	noTTA_checkpoint2	delta_checkpoint1	noTTA_checkpoint1
00733_s00	0.005	0.679	0.027	0.66	0.001	0.625
0287e7ee5b007c91ae2bd7628d09735e70496bc6127ecb7f3dd043e04ce37426_s00	0.014	0.517	0.005	0.502	0.009	0.502
0532c64c2fd0c4d3188cc751cdfd566b1cfba3d269358717295bab1504c7c275_s00	0.009	0.719	0.009	0.706	0.021	0.726
05624_s00	0.04	0.376	0.049	0.358	0.033	0.256
05898_s00	0.012	0.642	0.012	0.655	0.018	0.649
06350c7cc618be442c15706db7a68e91f313758d224de4608f9b960106d4f9ca_s00	-0.013	0.712	-0.011	0.72	0.002	0.694
07761fa39f60dc37022dbbe8d8694595fd5b77ceb2af2a2724768c8e524d6770_s00	0	0.663	0.047	0.631	0	0.792
08ae2741df2f5ac815c0f272a8c532b5167ee853be9b939b9b8b7fa93560868a_s00	0	0.774	0	0.774	0	0.774
10328b822b836e67b547b4144e0b7eb43747c114ce4cacd8b540648892945b00_s00	-0.006	0.664	0.017	0.645	0.011	0.658
13570_s00	0.022	0.572	0.016	0.61	0.03	0.601
13572_s00	0.031	0.403	0.039	0.415	0.063	0.453
13c8ff1f49886e91c98ce795c93648ad8634c782ff57eb928ce29496b0425057_s00	-0.003	0.382	-0.042	0.422	-0.014	0.382
17302_s00	0.012	0.367	0.024	0.395	0.002	0.331
1747f62148a919c8feb6d607faeebdf504b5e2ad42b6b1710b1189c37ebcdb2c_s00	0.007	0.672	0.064	0.633	0.034	0.656
17676_s00	0.009	0.454	0.021	0.48	0.016	0.449
1879f4f4f05e2bada0ffeb46c128b8df7a79b14c84f38c3e216a69653495153b_s00	0.2	0.733	0.212	0.681	0	0.933
1ee4a111f0e0bb9b001121b94ff98ca736fad03797b25285fe33a47046b3e4b0_s00	-0.063	0.717	-0.009	0.689	0.011	0.654
20c37b1ad2f510ed7396969e855fe93d0d05611738f6e706e8ca1d1aed3ded45_s00	-0.018	0.601	0.011	0.601	0.02	0.582
245b995878370ef4ea977568b2b67f93d4ecaa9308761b9d3e148e0803780183_s00	0.008	0.218	0.003	0.198	0.002	0.21
2c840a94d216f5ef4e499b53ae885e9b022cbf639e004ec788436093837823b2_s00	0.005	0.843	0.009	0.839	0.004	0.839
2cfa61bef6542dd359717e9131ce6f076c415a3bd7f48cb093b0d7f3b2ca785d_s00	0.013	0.769	0.015	0.758	0.014	0.788
305a8baaf726d7c9e695bff31d3a6a61445999a4732f0a3e6174dc9dcbe43931_s00	0.013	0.806	0.026	0.784	0.015	0.791
308084bdd358e0bd3dc7f2b409d6f34cc119bce30216f44667fc2be43ff31722_s00	-0.006	0.432	0.019	0.405	0.022	0.385
309ba76b12ecb5ce28b99f3445b2b5dc54c0564c3c0e24c17e4c89a94a5d0535_s00	0.076	0.6	0	0.663	0.017	0.697
30f65741053db713b3f328d31d3234b6fedbe31df65c1a8ea29be28146cab789_s00	0.041	0.311	0.035	0.271	0.031	0.284
3441821ebea04face181c9e2f4d0d09727c764827ac51b9e7fbadbebabeab225_s00	0.018	0.714	0.006	0.71	-0.013	0.731
371a67232f7c871ec11332292c83cd9bb16063b91d58e86f0b76ef8817bc9465_s00	-0.02	0.614	-0.009	0.603	0.006	0.594
40bcdad218ac5f0885fc247d88fcad9f729f55c81c79d241a8f1559b6d8c0574_s00	0	0.609	-0.005	0.589	0.012	0.615
431b9b0c520a28375b5a0c18d0a5039dd62cbca7c4a0bcc25af3b763d4a81bec_s00	0.066	0.515	0.02	0.575	0.02	0.619
4327d27591871e9c8d317071a390d1b3dcedad05a9746175b005c41ea0d797b2_s00	0.006	0.566	0.018	0.557	0.019	0.554
449a9c32e53a37c8a86e01c199155c8da3958b631088e10f6fe43c2119defe51_s00	0.039	0.604	0.063	0.593	0.059	0.592
4727d94c6a57ed484270fdd8bbc6e3d5f2f15d5476794a4e37a40f2309a091e2_s00	-0.08	0.569	-0.012	0.545	-0.012	0.583
4948e3dfe0483c2198b9616612071ead5474dffd223071cf0a567aea9aca0b9e_s00	0.002	0.732	-0.01	0.738	0.01	0.752
4d09672bcf5a2661eea00891bbb8191225a06619a849aece37ad10d9dedbde3e_s00	-0.012	0.82	0.008	0.819	0.005	0.803
50a7ea80dd73232a17f98b5c83f62ec89989e892fe25b79b36f99b3872a7d182_s00	0.002	0.604	0.015	0.595	0.005	0.616
516a0e20327d6dfcedcf57e3056115e4fb29cdf4cb349003bdfc75c9b7f5c2cf_s00	0.04	0.781	0.02	0.762	0.023	0.792
53ad09e4348767bece0165884bf40c10b72ae18444e3f414a850442f02385efc_s00	0.011	0.74	0.013	0.723	0.007	0.759
54fe2d3416951cbc48f8718624c86a7ae58b6022a7fa75591b13f625cf53658b_s00	0.014	0.744	0.048	0.706	0.016	0.764
57d88f45e479ce3821839b2706d667758c63ac769d76800d815c73d2507c1e42_s00	0.019	0.233	0.021	0.214	0.031	0.219
58cc121d37fb7f1b4a5252024d88415936781e540252b8f734faeedd29b682d5_s00	0.007	0.217	0.009	0.187	0.005	0.213
5ba4facefc949c920d7054813a3e846b000969da2ed860148bdfd18456f59bcc_s00	-0.008	0.578	-0.039	0.568	-0.022	0.528
5c235b945b25b9905b9b0429ce59f1db51d0d0c7d48c2c21ab9f3ca54b0715e6_s00	0.004	0.83	0.002	0.822	0.02	0.831
61a15ccbfebb9d2fc54c068472a75d7babfb3f48fea008470e7db807585f9510_s00	0.014	0.52	0.031	0.492	0.007	0.538
64eeef16fdc4e26523d27bfa71a1d38d2cb2e4fa116c0d0ea56b1322f806f0b9_s00	-0.002	0.676	0.007	0.665	0	0.679
6b61ab2e3ff0e2c7a55fd71e290b51e142555cf82bc7574fc27326735e8acbd1_s00	-0.004	0.66	0.011	0.642	-0.009	0.666
6c85029f850d392791e13f74963391054ff54e508967bbd091ee510e9e58e011_s00	-0.003	0.425	0.009	0.403	0.025	0.403
6f8197baf738986a1ec3b6ba92b567863d897a739376b7cec5599ad6cecafdfc_s00	0.026	0.789	0.027	0.767	-0.004	0.778
70827e40a7155391984e56703c6df3392fb4a94bbd6c7008da6a6ca3244965d9_s00	0.005	0.569	0.008	0.552	0.001	0.593
72e8c49dea44787114fd191f9e97e260f961c6e7ae4715bc95cc91db8d91a4e3_s00	0.008	0.402	0.01	0.396	0.001	0.431
7b5987a24dd57325e82812371b3f4df7edc528e0526754ba94cf3a1ea4df25d2_s00	0.022	0.51	0.006	0.493	0.018	0.506
7ba20aa731cc21af74a8d940254176cbad1bdc44f240b550341c6d9c27509daa_s00	0.008	0.732	0.013	0.719	0.024	0.726
813f41ef376c3cbcc9d6e2ce6a51c2ee068226d1c1b13404eb238dcfdd447c97_s00	0.025	0.678	0.043	0.666	0.029	0.671
81e2dd950e6df28a4fe202a40afa98b202981f65a5ca05b389749290eb87c883_s00	0.052	0.696	-0.007	0.741	0.034	0.757
866a8cba7bfe1ea73e383d6cf492e53752579140c8b833bb56839a55bf79d855_s00	0	0.92	0	1	0	0.92
8cdbdda8b3a64c97409c0160bcfb06eb8e876cedc3691aa63ca16dbafae6f948_s00	0.004	0.472	-0.008	0.459	0.012	0.462
92e7e86e765e05ce331c07a6d14f0a696eac7ee40058699243900f40b696d7aa_s00	-0.011	0.466	-0.008	0.456	0	0.538
942d56861fc83e195e9c559a000bb86627d8682f8dcc2300818458e5b6850dd0_s00	-0.011	0.483	0.011	0.501	0	0.495
958114e5f37d5e1420b410bd716753b3e874b175f2b6958ebf1ec2bdf776e41f_s00	0.015	0.781	0.028	0.756	0.026	0.788
9586e48a9a4353f11898a6a4b7475a91574e8af82e99c4b7a5e1f1b18f345f7a_s00	0.012	0.617	0.016	0.598	0.007	0.626
a246bcaa64af48ee5ca181cd594c0fc43466e7614406eb8bc01199a16ebc95d0_s00	0.003	0.335	0.016	0.299	-0.005	0.335
a4816cc1fb76cb3c5e481186833fc0ae9cf426a1406a2607e974e65e9cddba4f_s00	0.023	0.692	0.008	0.693	0.012	0.698
a4816cc1fb76cb3c5e481186833fc0ae9cf426a1406a2607e974e65e9cddba4f_s10	-0.004	0.839	0.004	0.828	0	0.844
a486f6ed4b8781e7883e433d06a83dd66db3e8b36d45b9976c4214820ee22629_s00	0.008	0.784	0.024	0.748	0.023	0.796
a815a986800a95de0957116c6585deea8ffb6ee09ad00ccc687306937ac698d0_s00	0.015	0.28	0.025	0.272	-0.013	0.283
ad9d305cbf193d4250743ead466bdaefe910835d7e352c544e22320e8336f5c1_s00	-0.012	0.635	-0.005	0.631	0.002	0.625
ae9f76b5360df3f60f3cdd389652b96e823080bb830dd8c79e7f1e597d51bc1c_s00	0.006	0.567	0.017	0.554	0.013	0.555
arpad_set03_08_s00	0.012	0.669	0.021	0.668	0.019	0.699
AS_09125_050116000001_L15f00d0_slice2_channel1_s00	0.047	0.556	0.042	0.542	0.041	0.602
b1a239838c7dbb34ffea851ad537899f24da62f4e3f3fd6d835ff7b922f27313_s00	0.016	0.629	0.068	0.615	0.083	0.642
b1f23c4d27afed8af7b6b64793a3760bfea31b65f582d48aaa62d2b988ef2eac_s00	0.003	0.866	0.013	0.852	0.014	0.857
b2c5d8653c621207e97b699e5c4c05d13df4f02d9db3e594b1f0c22e5b746aae_s00	-0.006	0.554	-0.002	0.54	0.011	0.575
b3b1626f8ad156acb2963d1faa6a368f9378a266c3b90d9321087fdc5b3032b4_s00	0.021	0.737	0.017	0.727	-0.003	0.754
b4d902d42c93dea77b541456f8d905f35eeb24fc3a5b0b15b5678d78e0aabe0c_s00	0.006	0.698	0.004	0.703	-0.006	0.701
b61d3fb0d0ebbee018346e0adeff9e9178f33aa95262779b3c196f93b4ace895_s00	0.013	0.652	0.013	0.642	0.002	0.647
b6d50fa22380ae3a7e8c52c5bc44a254e7b2596fd8927980dbe2c160cb5689b5_s00	0.042	0.706	0.042	0.691	0.007	0.741
b82548ab19466b461614e6055aaf49fbc24c03a2d20e65575b680c7c28268807_s00	0.025	0.797	0.042	0.757	0.013	0.794
b8fdc02d915206bb2564e1f7da962f2b9d9d491b11afa00a76622b7932366480_s00	-0.016	0.427	-0.015	0.457	-0.018	0.432
bbfc4aab5645637680fa0ef00925eea733b93099f1944c0aea09b78af1d4eef2_s00	0.065	0.86	0.056	0.831	0.076	0.838
bde3727f3a9e8b2b58f383ebc762b2157eb50cdbff23e69b025418b43967556b_s00	0.009	0.811	0.018	0.786	-0.007	0.828
c2a646a819f59a4e816e0ee8ea00ba10d5de9ac20b5a435c41192637790dabee_s00	-0.002	0.697	0.007	0.704	-0.002	0.696
c35e6e3ea39a718e1b7aff66e4cc678efd662f9b5336b74d69c1d6bca7aaf288_s00	0.003	0.654	0.009	0.64	0.008	0.663
c6216cdc42f61bc345434986db42e2ef9b9741aee3210b7a808e952e319d2305_s00	0.002	0.333	0.026	0.318	0.012	0.323
c8ca945abc29d262a5525e4c2585541bba33fa77c86a47c94575d8e5b54c83fb_s00	0.031	0.718	0.012	0.723	-0.017	0.751
c901794d1a421d52e5734500c0a2a8ca84651fb93b19cec2f411855e70cae339_s00	0	0.933	0	0.933	0	0.933
c901794d1a421d52e5734500c0a2a8ca84651fb93b19cec2f411855e70cae339_s01	0	0.96	0.04	0.96	-0.027	0.96
c901794d1a421d52e5734500c0a2a8ca84651fb93b19cec2f411855e70cae339_s10	0	1	0	1	0	0.95
c901794d1a421d52e5734500c0a2a8ca84651fb93b19cec2f411855e70cae339_s11	0.04	0.96	0.04	0.96	0	0.96
ce88df7356d9d4a8d5944a93768f4c4b593de2d35616f7448c2b37b9fd60dd1f_s00	0.012	0.593	-0.003	0.609	-0.001	0.588
d1ba6089cae2f90cb7275ece10ca393c25f60ea17e5c9c3cea2399d31fd41869_s00	0.041	0.408	0.041	0.41	0.036	0.415
d4d6c683f249d82518431603bf0206d05f2114ac871a99ffade0f5f61cf167e1_s00	0.078	0.67	0.097	0.713	0.01	0.8
db45946a4412a2137674ec075b6892ccd682b77826aba618210569bbc65cf2b0_s00	0.014	0.719	0.008	0.714	0.056	0.735
ddf1bf458312de2895dd9cc5ce7ec9d334ad54c35edc96ad6001d20b1d8588d8_s00	0.003	0.299	0.008	0.29	0.01	0.312
dna-17_s00	0	0.853	0.02	0.833	0.007	0.853
dna-17_s01	0.01	0.782	0.007	0.767	0.032	0.729
dna-17_s10	0.006	0.7	0.014	0.674	0.022	0.722
dna-17_s11	0.042	0.731	0.026	0.802	0.043	0.696
dna-19_s00	0.012	0.957	0	0.907	0.053	0.916
dna-19_s01	0.042	0.899	0.042	0.887	0.042	0.899
dna-19_s10	0.033	0.945	0.027	0.933	0.022	0.889
dna-19_s11	0.026	0.807	0	0.807	0	0.833
dna-20_s00	0	0.793	0.012	0.766	0.015	0.778
dna-20_s01	0	0.925	0	0.911	0	0.943
dna-20_s10	-0.019	0.624	0.117	0.488	0	0.625
dna-20_s11	0.01	0.653	0.01	0.653	0.092	0.663
dna-24_s00	0	0.91	0	0.878	0.014	0.91
dna-24_s01	0.04	0.59	0.05	0.571	0.064	0.607
dna-24_s10	0.031	0.74	0	0.724	0.011	0.771
dna-24_s11	0.05	0.639	0	0.689	0.06	0.652
dna-34_s00	0.006	0.752	0.028	0.724	0	0.741
dna-34_s01	0.008	0.808	0.008	0.862	0.041	0.837
dna-34_s10	0	0.869	0.015	0.825	0.038	0.792
dna-34_s11	0.013	0.794	0.05	0.726	0.071	0.734
dna-39_s00	0.017	0.761	0.005	0.749	0.011	0.767
dna-39_s01	-0.044	0.499	-0.066	0.499	-0.093	0.499
dna-39_s10	0.053	0.668	0.008	0.679	0.011	0.711
dna-39_s11	0.014	0.551	-0.033	0.584	0.024	0.612
dna-44_s00	0.014	0.77	0	0.749	0	0.8
dna-44_s01	0.022	0.864	0.018	0.84	0.015	0.858
dna-44_s10	0.027	0.829	0.03	0.816	0.045	0.811
dna-44_s11	0.017	0.76	0.01	0.732	0.037	0.747
dna-49_s00	0.013	0.92	0.028	0.881	0.017	0.933
dna-49_s01	0.009	0.794	0.013	0.766	0.03	0.743
dna-49_s10	0.042	0.661	-0.014	0.692	-0.007	0.72
dna-49_s11	0.1	0.597	0	0.753	-0.067	0.688
e2d22d3d283915df8350d039278e314a23e6e8f2b41bdfc16df849e22dd13b36_s00	-0.013	0.744	0	0.732	0.025	0.769
e4537e7893e631f3ba6ae5b1023e24b233c78249a31c2f5e561f6c4cad88fcf6_s00	0.009	0.703	0.011	0.684	0.006	0.737
e4fc936ba57a936aaa5941ccc70946ab18fcebcb6e8d85a097c584aff9ca4d88_s00	0.023	0.748	0.022	0.745	-0.011	0.78
e66a97b2c77f3d66a7d3cebbc6a36c8c6259368a397f7b67647ed80ad53aa776_s00	0.041	0.553	0.039	0.591	0.025	0.593
eb96fc6cbf6880bf05c4309857ae33844a4bc2152e228eff31024e5265cf9fc3_s00	-0.011	0.823	-0.018	0.823	-0.007	0.812
ed4b8e0d756836be7acb2e2b7799c473b52424e3092a71d3c6d23558e500dc4c_s00	-0.008	0.709	0.013	0.694	-0.003	0.713
f487cc82271cf84b4414552aa8b0a9d82d902451ebe8e8bc639d4121c1672ff7_s00	-0.009	0.609	-0.034	0.639	0.004	0.598
f67e72b7fe0b1e3648ea745ffd395c80705c89b0c0c48227991fe6f5815b2a18_s00	0.009	0.739	0	0.781	0.145	0.726
f7eaaf420b5204c4a42577428b7cd897a53ef07b759ccbba3ed30a3548ca5605_s00	0.011	0.737	0	0.737	0	0.748
f9ea1a1159c33f39bbe5f18bb278d961188b40508277eab7c0b4b91219b37b5d_s00	0.013	0.559	0.03	0.512	0	0.545
fc345dac2205deb169bd70197f07f053bada80b61ffa69fdfb490758323ead69_s00	0.081	0.767	0.018	0.825	0.018	0.854
fc5452f612a0f972fe55cc677055ede662af6723b5c1615ad539b8a4bd279bdb_s00	0.011	0.234	-0.002	0.219	-0.004	0.237
fd8065bcb1afdbed19e028465d5d00cd2ecadc4558de05c6fa28bea3c817aa22_s00	0.009	0.233	0.015	0.208	0.013	0.243
fe80a2cf3c93dafad8c364fdd1646b0ba4db056cdb7bdb81474f957064812bba_s00	0	0.842	0.004	0.921	-0.011	0.936
IXMtest_A02_s1_w1051DAA7C-7042-435F-99F0-1E847D9B42CB_s00	0.012	0.801	0.012	0.782	0.029	0.793
IXMtest_A16_s3_w1032BE329-E21B-4E1B-B4B8-58700685EE0C_s00	0.011	0.775	0.013	0.76	0.022	0.768
IXMtest_B12_s2_w19F7E0279-D087-4B5E-9899-61971C29CB78_s00	0.009	0.776	0.011	0.765	0.015	0.78
IXMtest_B12_s9_w1ABE4C6B8-6110-4D7D-B782-94C43FDC2E1F_s00	0.025	0.781	0.002	0.776	0.014	0.79
IXMtest_B23_s1_w152C21D3B-75A9-4FF9-839A-23E6CE19AEEC_s00	-0.003	0.815	-0.005	0.803	0.002	0.794
IXMtest_C05_s7_w1F71963FB-8F29-41CB-A5F5-07CB9584BBC5_s00	0.022	0.746	0.027	0.724	0.012	0.743
IXMtest_C21_s9_w1289444BE-8623-4867-86E7-01E155C6538D_s00	0.01	0.787	0.01	0.774	0.02	0.781
IXMtest_D08_s7_w1F476A544-A07C-4E9B-A6CB-BAEF4CD6F64E_s00	0.094	0.534	0.031	0.591	0.073	0.53
IXMtest_D20_s3_w19D371AF3-0189-48A3-AF3B-D108DE6A017F_s00	0.008	0.778	0.016	0.773	0.01	0.773
IXMtest_E06_s3_w1701573EB-CE9A-4D76-8668-0416996E1DCD_s00	0.043	0.647	0.078	0.599	0.034	0.655
IXMtest_E15_s5_w1419F04CC-50C3-41FB-A87A-FB17647A2E33_s00	0.006	0.744	0.008	0.725	0.006	0.746
IXMtest_F08_s1_w144C3056F-C4DD-4D39-A40F-4F4576A6DBD8_s00	0.009	0.783	0.02	0.765	0.01	0.776
IXMtest_F12_s5_w17F3E9DFC-6705-40A9-B5FE-C60261D73052_s00	0.001	0.685	0.001	0.673	0.008	0.683
IXMtest_G01_s2_w1FBE52723-8BDF-4346-89BB-216A4A69ED1C_s00	-0.004	0.767	0.01	0.749	0.014	0.757
IXMtest_G06_s7_w19444140C-EF22-42DE-863A-514D836BE850_s00	0.007	0.828	0.011	0.814	0.006	0.819
IXMtest_G13_s9_w19606195E-12B4-46FF-9B83-1F7FE11B3AFB_s00	0.013	0.792	0.009	0.783	0.013	0.792
IXMtest_G16_s3_w1B4690283-D75E-4DFB-92B0-29419E8292C6_s00	0.003	0.861	0.011	0.853	0.008	0.855
IXMtest_H01_s8_w13C7E7AAD-FC32-42F8-88C5-DDEA4BD8832C_s00	0.013	0.804	0.018	0.803	0.035	0.798
IXMtest_H06_s6_w1C3C98946-0210-4D6A-831E-5681452CCD1D_s00	0.002	0.149	0.009	0.15	0.02	0.146
IXMtest_H08_s8_w1418B93F8-515E-49A7-A9AE-CAF7A1589A38_s00	0.013	0.789	0.028	0.762	0.008	0.785
IXMtest_I07_s4_w1F156255A-3842-46FB-ABF2-9D041E523F86_s00	0.002	0.732	0.002	0.726	0.013	0.727
IXMtest_I11_s6_w1B2DC04C7-2D7D-45C6-9DC2-66D8605FBE63_s00	0.022	0.842	0.014	0.844	0.014	0.84
IXMtest_I12_s1_w18A06F07F-CD8F-4056-B041-3967BE48AD78_s00	0.026	0.814	0.026	0.809	0.028	0.811
IXMtest_J16_s8_w1AD7BC3EB-6A29-4A53-AA59-E39653839B0D_s00	0.033	0.784	0.029	0.778	0.023	0.789
IXMtest_K05_s9_w1647AEF60-D7B0-4D83-AFA5-2B05E968468F_s00	0.007	0.763	0.014	0.745	0.016	0.76
IXMtest_L03_s2_w1AC4550E2-F824-4A58-9CC5-952AD9ECE76A_s00	0.014	0.86	0.022	0.845	0.024	0.844
IXMtest_L05_s2_w1B9C6FAC9-9D48-4184-8D9B-ABFC3BEC1125_s00	0.034	0.749	0.023	0.739	0.026	0.753
IXMtest_L06_s4_w14DD3575A-627B-4A71-91F0-3396DE0B33C4_s00	0.012	0.883	0.02	0.86	0.028	0.866
IXMtest_L13_s5_w14B7DEC0F-735B-428F-B8B4-F4FF32B6ED4A_s00	0.009	0.797	-0.002	0.794	0.018	0.78
IXMtest_M15_s8_w113217199-6161-475C-A786-265D0444C84B_s00	0.008	0.866	0.002	0.862	0.021	0.859
IXMtest_M20_s3_w15C73A7C7-F81B-4583-AB8F-0A64336AF070_s00	0.014	0.714	0.01	0.709	0.028	0.703
IXMtest_N18_s2_w1CC5ED51D-86C5-437D-8EDD-E56E4C949B3B_s00	0.024	0.756	0.026	0.74	0.024	0.746
IXMtest_O07_s6_w17884A281-85EA-4DD8-9D5A-42427988AE36_s00	0.015	0.832	0.006	0.829	0.011	0.832
IXMtest_O18_s7_w19C30A212-58D3-4030-AA4F-B0C4482F1F8A_s00	0.005	0.833	0.006	0.811	0.012	0.831
IXMtest_P01_s3_w1A7DC2612-9C11-4656-B100-102AF8FE8B43_s00	0.015	0.862	0.017	0.846	-0.009	0.874
IXMtest_P07_s8_w19D682C29-5685-4A33-8CAA-F0797DD7F021_s00	0.005	0.867	0.016	0.866	0.007	0.867
IXMtest_P09_s4_w11E382363-8C26-4A73-9D8A-8193D66E5785_s00	0	0.601	-0.012	0.616	-0.012	0.579
IXMtest_P19_s6_w10EBAD15B-2822-48B9-B9C8-4DF5D80AB940_s00	0.009	0.793	0.013	0.788	0.044	0.748
IXMtest_P24_s9_w13AC6C03C-E8D7-4A23-B649-514BB4052F52_s00	0.013	0.665	0.01	0.661	0.014	0.672
jw-15min_5_c5_s00	-0.001	0.742	-0.027	0.729	-0.006	0.747
jw-15min_5_c5_s01	0.006	0.492	0.013	0.472	0.02	0.473
jw-15min_5_c5_s10	0.005	0.61	-0.011	0.603	0.013	0.592
jw-15min_5_c5_s11	-0.015	0.52	-0.004	0.458	0.054	0.458
jw-1h_4_c5_s00	0	0.579	0	0.57	0	0.59
jw-1h_4_c5_s01	0	0.493	0	0.493	0.017	0.485
jw-1h_4_c5_s10	0	0.734	0	0.716	-0.007	0.719
jw-1h_4_c5_s11	0	0.621	0.01	0.621	0.01	0.621
jw-24h_2_c5_s00	0.033	0.75	0.042	0.75	-0.009	0.747
jw-24h_2_c5_s01	0.015	0.378	0.007	0.393	0.038	0.377
jw-24h_2_c5_s10	0	0.803	0.024	0.768	0.034	0.769
jw-24h_2_c5_s11	0.01	0.792	0.032	0.783	-0.013	0.815
jw-24h_4_c5_s00	0.041	0.503	0.017	0.511	-0.016	0.555
jw-24h_4_c5_s01	0	0.556	0	0.539	0.011	0.556
jw-24h_4_c5_s10	0.01	0.495	0.009	0.478	0	0.546
jw-24h_4_c5_s11	-0.024	0.507	0	0.494	-0.036	0.519
jw-Kontrolle1_c5_s00	0.012	0.287	0.046	0.267	-0.042	0.309
jw-Kontrolle1_c5_s01	0	0.252	0.025	0.24	-0.027	0.279
jw-Kontrolle1_c5_s10	0.02	0.355	0.046	0.329	0.019	0.34
jw-Kontrolle1_c5_s11	0.184	0.383	0.184	0.383	0.175	0.358
set03_image116_s00	-0.001	0.581	0.003	0.584	0.03	0.573
set05_farkas_60x_20150408_wA01_s05_z0_t0_cch2_s00	0.017	0.409	0.024	0.383	0.041	0.406
set05_farkas_60x_20150408_wA01_s05_z0_t0_cch2_s01	0.01	0.469	0.024	0.428	0.019	0.461
set05_farkas_60x_20150408_wA01_s05_z0_t0_cch2_s10	0.036	0.457	0.039	0.45	0.033	0.44
set05_farkas_60x_20150408_wA01_s05_z0_t0_cch2_s11	0.023	0.408	0.031	0.4	0.043	0.409
Week1_22123_C03_04_w1_s00	0.04	0.626	0.034	0.613	0.061	0.586
Week1_22123_C03_04_w1_s01	0	0.704	-0.006	0.667	0.005	0.685
Week1_22123_C03_04_w1_s10	0.072	0.581	0.079	0.561	0.042	0.613
Week1_22123_C03_04_w1_s11	0.023	0.716	0.038	0.668	0.031	0.713

## Sheet: fluo15_cv2
image	delta_checkpoint3	noTTA_checkpoint3	delta_checkpoint2	noTTA_checkpoint2	delta_checkpoint1	noTTA_checkpoint1
003cee89357d9fe13516167fd67b609a164651b21934585648c740d2c3d86dc1_s00	0.015	0.708	0.006	0.731	0.025	0.699
03398329ced0c23b9ac3fac84dd53a87d9ffe4d9d10f1b5fe8df8fac12380776_s00	0.045	0.513	0.02	0.515	0.029	0.474
03f583ec5018739f4abb9b3b4a580ac43bd933c4337ad8877aa18b1dfb59fc9a_s00	-0.005	0.698	0.019	0.687	0.037	0.694
04000_s00	0.037	0.398	0.051	0.386	0.022	0.39
072ff14c1d3245bf49ad6f1d4c71cdb18f1cb78a8e06fd2f53767e28f727cb81_s00	-0.01	0.499	0	0.499	0	0.499
08151b19806eebd58e5acec7e138dbfbb1761f41a1ab9620466584ecc7d5fada_s00	0.016	0.688	0.019	0.693	0.055	0.677
09338_s00	0.014	0.224	0.018	0.233	0.025	0.239
09339_s00	0.026	0.17	0.03	0.192	0.014	0.194
0ddd8deaf1696db68b00c600601c6a74a0502caaf274222c8367bdc31458ae7e_s00	-0.007	0.269	0.006	0.279	-0.054	0.313
1023509cf8d4c155467800f89508690be9513431992f470594281cd37dbd020d_s00	0.002	0.627	0	0.626	0.007	0.63
10778_s00	0.015	0.273	0.036	0.218	0.007	0.202
13569_s00	0.035	0.491	0.032	0.453	0.046	0.448
139946af9e2c7ef4f0298e622b831dbef5e5c0cd088eb5bc3382f8df9355443d_s00	0.041	0.55	0.086	0.559	0.013	0.619
14cc1424c59808274e123db51292e9dbb5b037ef3e7c767a8c45c9ac733b91bf_s00	-0.009	0.797	-0.006	0.794	-0.002	0.834
1609b1b8480ee52652a644403b3f7d5511410a016750aa3b9a4c8ddb3e893e8e_s00	0.011	0.709	0.025	0.709	0.021	0.705
16817_s00	0.014	0.112	0.01	0.107	0	0.099
16c3d5935ba94b720becc24b7a05741c26149e221e3401924080f41e2f891368_s00	0.017	0.135	0.028	0.147	0.01	0.16
17304_s00	-0.004	0.308	-0.024	0.325	-0.023	0.208
1815cf307859b3e13669041d181aa3b3dbbac1a95aef4c42164b223110c09168_s00	-0.014	0.804	0.03	0.774	0.019	0.75
19467_s00	0.024	0.204	0.021	0.197	0.021	0.165
19468_s00	0.022	0.164	0.028	0.2	0.016	0.194
1a75de9e11303142864efed27e69ea1960dbd82ca910de221a777ed2caf35a6b_s00	-0.014	0.708	-0.019	0.711	0.029	0.655
1b2bf5933b0fb82918d278983bee66e9532b53807c3638efd9af66d20a2bae88_s00	0.018	0.668	0.013	0.668	0.058	0.61
1d5f4717e179a03675a5aac3fc1c862fb442ddc3e373923016fd6b1430da889b_s00	0	0.875	0	0.875	0.063	0.777
1e8408fbb1619e7a0bcdd0bcd21fae57e7cb1f297d4c79787a9d0f5695d77073_s00	-0.035	0.7	0.011	0.692	0.061	0.635
1f9e429c12f4477221b5b855a5f494fda2ef6d064ff75b061ffaf093e91758c5_s00	0.004	0.466	0.023	0.455	0.017	0.458
20468e8779c43e089dc0ff30f25e6cf3872d5aa6a0fdad6f8aca382da43e8582_s00	-0.005	0.402	-0.007	0.421	0.009	0.417
21408476af0506331e8b5d49b385833e5ef1fbb90815fbf9af9d19b4bb145f76_s00	-0.034	0.4	-0.031	0.416	0.002	0.369
243443ae303cc09cfbea85bfd22b0c4f026342f3dfc3aa1076f27867910d025b_s00	0.007	0.34	-0.008	0.351	0.007	0.35
29780b28e6a75fac7b96f164a1580666513199794f1b19a5df8587fe0cb59b67_s00	0.016	0.454	0.032	0.463	0.007	0.472
2a2032c4ed78f3fc64de7e5efd0bec26a81680b07404eaa54a1744b7ab3f8365_s00	0.003	0.603	0.006	0.588	0.014	0.56
2ab91a4408860ae8339689ed9f87aa9359de1bdd4ca5c2eab7fff7724dbd6707_s00	0.01	0.576	0.004	0.56	0.026	0.515
2b50b1e3fa5c5aa39bc84ebfaea9961b7199c4d2488ae0b48d0b3459807d59d2_s00	0.013	0.714	0.009	0.718	0.031	0.816
2bf594e9d06f78b4b79d7ffb395497a0a91126b6b0d710d7a9cee21f5c3bd177_s00	-0.005	0.538	0.028	0.563	0.027	0.535
2c83c86dd4e5dacc024b55629375567fb8e320a82ef86f541cfe54764040fc25_s00	-0.01	0.668	-0.014	0.676	0.012	0.644
2dec81a678ddcac2b110acffe82427d857695180bd841e3f9736a554acf832af_s00	0.009	0.862	0.013	0.852	0.013	0.817
30311520606ec99b6a810ae1a9a753df991777d374212423bb075c408a98ed74_s00	0.001	0.495	0.005	0.496	0.023	0.492
317832f90f02c5e916b2ac0f3bcb8da9928d8e400b747b2c68e544e56adacf6b_s00	0.011	0.766	0.02	0.77	0.009	0.752
34c9f4eb2af8b8f46b1d88b74bde16f4614cd08948c2f1d817eb629afc512e7a_s00	0.057	0.665	0.068	0.665	0.024	0.681
351771edfc5db5665ded8aa4940257276b6526663c76e3b60b92a52584d8943c_s00	0.007	0.521	0.009	0.539	0.017	0.548
37ed50eea5a1e0bade3e6753793b6caeb061cd4c2f365658c257f69cab1f6288_s00	0.019	0.191	0.032	0.208	0.005	0.267
3b75fc03a1d12b29bd2870eb1f6fdb44174dbd1118dfc11c31f127bd87bd27ef_s00	0	0.766	0	0.781	0.035	0.698
432f367a4c5b5674de2e2977744d10289a064e5704b21af6607b4975be47c580_s00	0.004	0.317	0.004	0.339	0.001	0.319
449f41710769584b5e4eca8ecb4c76d5272605f27da2949e6285de0860d2cbc0_s00	0.008	0.863	-0.002	0.868	0.019	0.849
44ab6a09eedee848b072ea3acd0f4e781f9c43b8d4e3d62598e1024584bf0b01_s00	0.009	0.496	-0.002	0.505	0.01	0.449
45cc00f2ef95da6698bf590663e319d7c0ed4fb99d42dd3cf4060887da74fb81_s00	0.01	0.896	0.014	0.88	0.091	0.809
4829177d0b36abdd92c4ef0c7834cbc49f95232076bdd7e828f1f7cbb5ed80ec_s00	0.012	0.833	0.012	0.833	0.009	0.77
483b89aa683542f1c63e62f5f71ae8ae1f959caf1c379cd61230a71cd1036732_s00	0.009	0.78	0.009	0.78	0.021	0.759
4c032609d377bd980e01f888e0b298600bf8af0e33c4271a1f3aaf76964dce06_s00	0.013	0.889	0.019	0.883	0.027	0.86
4c465a54e329ec7b0f4bc5f6acdfd3192707d6c0fbdf557339485581c5a6b3c1_s00	-0.019	0.553	-0.021	0.565	0.007	0.555
4d40de30a3db3bc4f241cb7f48e8497c11e8f20a99bf55788bdce17242029745_s00	0.004	0.522	0	0.52	0.028	0.512
4ee5850b63549794eb3ecd3d5f5673164ac16936e36ecc3700da886e3b616149_s00	0.046	0.618	0.044	0.62	0.053	0.636
51c70bb8a299943b27f8b354571272692d8f2705036a1a9562156c76da5f025b_s00	0.022	0.191	0.046	0.191	0.021	0.191
52b267e20519174e3ce1e1994b5d677804b16bc670aa5f6ffb6344a0fdf63fde_s00	0.028	0.349	0.027	0.373	0.04	0.352
55ff2b0ec48b76e10c7ee18add5794005cd551697f96af865c763d50da78dd9c_s00	0.057	0.496	0.043	0.478	0.018	0.465
564fa390d9a9c26f986bf860d9091cbd84244bc1c8e3c9369f2f2e5b5fd99b92_s00	-0.009	0.595	-0.006	0.586	0.013	0.563
58406ed8ef944831c413c3424dc2b07e59aef13eb1ff16acbb3402b38b5de0bd_s00	0.007	0.715	0.024	0.709	0.021	0.715
5afb7932e9c7328f4fb1d7a8166a3699d6cdc5192b93758a75e9956f1513c5a3_s00	0.011	0.616	0.02	0.614	0.008	0.605
5b0bde771bc67c505d1b59405cbcad0a2766ec3ee4e35852e959552c1b454233_s00	0.018	0.397	0.009	0.388	0.029	0.362
5b2ccfb94dedf2ec8797c0404fc324888e35ab903c41bb26f070552033ca8e6c_s00	-0.001	0.514	-0.014	0.51	-0.017	0.528
63d981a107091e1e3059102ce08870744dde173afe324bc2274c17d42f661778_s00	0.008	0.626	0.014	0.628	0.061	0.559
648c8ffa496e1716017906d0bf135debfc93386ae86aa3d4adbda9a505985fd9_s00	0.092	0.321	0.078	0.335	0.127	0.413
670ebd9d674be236b9bf0b28650ad3f68e1891b06e16a9021fd069ca7ef32b78_s00	0.038	0.733	0.031	0.733	0.01	0.728
68f833de9f8c631cedd7031b8ed9b908c42cbbc1e14254722728a8b7d596fd4c_s00	0.01	0.344	0.028	0.341	0.029	0.374
751f421d322940d6efe3bd570a66ecda16d08a1b90bc32a6d7ae1af89856fd49_s00	-0.031	0.842	-0.012	0.837	-0.024	0.82
76c44d1addac92a65f1331f2d93f4e3b130bd4e538a6e5239c3ac1f4c403608a_s00	-0.009	0.702	0.014	0.693	0.043	0.67
785555c0cbb49dad835635217085287a8cc61c27d26f0e106b70c1dfd05784dc_s00	0.001	0.374	-0.006	0.368	0.054	0.318
7f4cbe0b36b5d09466476a7d4e01f4f976c67872d549f4ff47b3e1e3a2b403af_s00	0.014	0.695	0.027	0.68	0.015	0.683
84eeec681987753029eb83ea5f3ff7e8b5697783cdb2035f2882d40c9a3f1029_s00	0	0.9	0	0.9	0	0.9
8922a6ac8fd0258ec27738ca101867169b20d90a60fc84f93df77acd5bf7c80b_s00	0.053	0.522	0.026	0.555	0.018	0.585
89be66f88612aae541f5843abcd9c015832b5d6c54a28103b3019f7f38df8a6d_s00	0	0.699	-0.011	0.709	-0.082	0.81
8ecdb93582b2d5270457b36651b62776256ade3aaa2d7432ae65c14f07432d49_s00	0.029	0.821	0	0.871	0.029	0.821
8f6597cd978c060378177df76e554d0578b97eab471e237dbe0adc0dd0d93d63_s00	0.024	0.549	0.027	0.618	0.085	0.566
93cfd412c7de5210bbd262ec3a602cfea65072e9272e9fce9b5339a5b9436eb7_s00	0.014	0.275	0	0.275	0	0.275
9520aff4efe87bd8f3901652fa2dde9b4bc9c679325966145ce00c1ca33f35de_s00	0.018	0.491	0.024	0.522	0.024	0.558
98a463483fe3a56deacc8bc00ab8aa62668bd40ad0c70bbe7deb10d3e4aeb0c0_s00	0.016	0.769	0.024	0.767	0.018	0.767
9d429167633b4d9d7f41544a461975cf8e688a3affa6a8916799202874809f2a_s00	0.007	0.706	0.016	0.706	0.003	0.694
9facc652efe19f634639585d692a53dd6c2a8e2f0c9baebdfd85b9b41ec58851_s00	-0.014	0.771	0.001	0.756	0.038	0.698
a02ec007ae8feddb758078b1dfb8010c26886fd3c8babdc308ead8b4a63acbdb_s00	0.027	0.65	0.017	0.651	0.022	0.645
a0de55384fada5cbc46bd7a41f6feeef93b67d088497c7316079ccec39c2a834_s00	-0.011	0.353	-0.007	0.344	0.021	0.345
a3a65623e079af7988b0c1cf1e54041003c6d730c91ecf200b71c47b93a67ed6_s00	0.02	0.345	0.013	0.442	0.022	0.426
a6001531274f9ad16e0ced40380f9667b9149558dea7053f7a7db18f5cd028c0_s00	0	0.559	0.015	0.613	0.071	0.599
ac782d2cad7f515ce7276926209820e386248e3d619b2df81e22d5e3c160b7cb_s00	0.003	0.701	-0.006	0.707	-0.014	0.702
arpad_set03_05_s00	0.009	0.411	0.014	0.408	-0.013	0.451
AS_09125_050116000001_L15f00d0_slice1_channel1_s00	0.029	0.41	0.01	0.468	0.035	0.415
AS_09125_050116000001_L15f00d0_slice3_channel1_s00	0.004	0.392	0	0.409	0.031	0.363
b2c23ddb04531158da6a0abcaca78fec0ae5c6f64f60166e4f36f4a161efd76f_s00	0.007	0.766	0.087	0.773	0.183	0.671
b4de1e3eec159d8af1bd5447696f8996c31709edaf33e26ba9613816705847db_s00	0.081	0.71	0.081	0.708	0.08	0.701
b560dba92fbf2af785739efced50d5866c86dc4dada9be3832138bef4c3524d2_s00	0.007	0.383	-0.02	0.384	-0.025	0.392
bbce7ebc40323a0eff6574d0c3842f50f907f55fbfb46c777f0ed9a49e98ff9b_s00	0.034	0.576	0.013	0.57	0.039	0.554
c0c4a829c8d33d16a02f5dc0411597329f4b4d726ed6a22b5530cf6c8e106c4e_s00	0.067	0.312	0.094	0.302	0.04	0.276
c75139ef0546d2240b37afb3219eb74a06b7977818697d5c3138796472483af3_s00	0.015	0.47	0.011	0.475	0.019	0.465
cc88627344305b9a9b07f8bd042cb074c7a834c13de67ff4b24914ac68f07f6e_s00	0.008	0.773	0.014	0.769	0.022	0.751
cdab367b30db47061df837c1ae9fa875d6057614f797332d37d3513517d6c694_s00	-0.011	0.749	-0.011	0.74	0.004	0.787
ce9e1a58b58940039ae841466198b72ea21cc90584039a9294b47f5aef17ddfa_s00	0.009	0.59	0.011	0.599	-0.011	0.601
d1dbc6ee7c44a7027e935d040e496793186b884a1028d0e26284a206c6f5aff0_s00	0.011	0.285	-0.018	0.308	0.015	0.291
d2ce593bddf9998ce3b76328c0151d0ba4b644c293aca7f6254e521c448b305f_s00	-0.011	0.709	0	0.722	0.033	0.665
d616d323a9eeb9da1b66f8d5df671d63c092c9919cb2c0b223e29c63257c944d_s00	0.025	0.213	0.027	0.221	0.01	0.269
d616d323a9eeb9da1b66f8d5df671d63c092c9919cb2c0b223e29c63257c944d_s10	0.004	0.256	0.005	0.259	-0.016	0.274
d616d323a9eeb9da1b66f8d5df671d63c092c9919cb2c0b223e29c63257c944d_s20	0	0.27	-0.006	0.273	-0.004	0.251
dab46d798d29aff2e99c23f47ed3064f5cafb1644629b015c95a2dd2ee593bb4_s00	0	0.708	0.018	0.708	0.012	0.744
dabfee30b46d23569c63fa7253ef10b2407fbe8023035a5030252313cb718097_s00	0.006	0.678	0	0.693	0.035	0.636
dna-0_s00	0.015	0.744	0.099	0.66	-0.089	0.848
dna-0_s01	-0.015	0.825	0.055	0.768	-0.016	0.816
dna-0_s10	0.008	0.889	-0.103	0.882	0.038	0.83
dna-0_s11	0	0.801	0.018	0.783	0.012	0.789
dna-1_s00	0.008	0.849	0.023	0.857	-0.006	0.863
dna-1_s01	0.11	0.624	0.037	0.624	-0.063	0.734
dna-1_s10	-0.046	0.676	0.009	0.621	-0.068	0.754
dna-1_s11	0.082	0.47	0.069	0.483	0.015	0.537
dna-10_s00	0.095	0.61	0.114	0.622	0.058	0.631
dna-10_s01	0.006	0.777	-0.01	0.772	0.08	0.757
dna-10_s10	0.01	0.668	0.009	0.664	0.025	0.653
dna-10_s11	0.009	0.92	0.02	0.909	0.009	0.889
dna-11_s00	0.038	0.342	0.052	0.328	0.022	0.483
dna-11_s01	0.049	0.532	0.026	0.552	-0.024	0.624
dna-11_s10	0.032	0.474	0.007	0.483	-0.024	0.562
dna-11_s11	0.008	0.567	-0.116	0.683	-0.055	0.591
dna-2_s00	0.01	0.588	0.013	0.585	0.03	0.551
dna-2_s01	0.06	0.907	0.066	0.887	0.057	0.896
dna-2_s10	0.006	0.71	0.008	0.716	0.012	0.689
dna-2_s11	0.085	0.825	0.097	0.811	0.07	0.806
dna-21_s00	0.014	0.689	0.013	0.683	0.162	0.623
dna-21_s01	0.01	0.547	0.022	0.546	-0.01	0.572
dna-21_s10	-0.06	0.529	-0.051	0.52	-0.07	0.531
dna-21_s11	-0.033	0.574	-0.052	0.585	0	0.574
dna-32_s00	0.021	0.707	0.012	0.695	0.035	0.666
dna-32_s01	0.018	0.427	-0.014	0.459	0.008	0.439
dna-32_s10	-0.016	0.731	0	0.702	0	0.715
dna-32_s11	0	0.978	0.015	0.945	0.015	0.945
dna-33_s00	0.061	0.512	0.078	0.576	0.049	0.637
dna-33_s01	0.019	0.606	0.088	0.601	0.092	0.58
dna-33_s10	0.033	0.595	0.035	0.595	0.059	0.579
dna-33_s11	0.025	0.802	0.011	0.802	0.013	0.807
dna-36_s00	0.097	0.6	0.104	0.6	0.051	0.65
dna-36_s01	0	0.821	0.019	0.787	0	0.787
dna-36_s10	-0.024	0.597	-0.04	0.609	-0.096	0.689
dna-36_s11	0	0.782	0	0.774	0.029	0.753
dna-40_s00	0	0.696	0.006	0.705	0.023	0.723
dna-40_s01	0.035	0.733	0.052	0.733	0.034	0.763
dna-40_s10	0.044	0.333	0	0.396	0.059	0.457
dna-40_s11	-0.109	0.608	0.013	0.536	0.068	0.54
dna-41_s00	0.005	0.801	0.018	0.792	0.046	0.839
dna-41_s01	0.006	0.822	0.017	0.801	0.074	0.836
dna-41_s10	0.04	0.704	0.032	0.712	0.063	0.654
dna-41_s11	0.005	0.709	0.005	0.709	0.066	0.635
dna-42_s00	0.011	0.632	0.015	0.632	0.03	0.617
dna-42_s01	0.011	0.669	0.029	0.651	0.029	0.651
dna-42_s10	0.069	0.652	0.059	0.672	0.064	0.621
dna-42_s11	0.005	0.688	0.011	0.682	-0.056	0.749
dna-6_s00	0	0.745	0.105	0.733	0.131	0.723
dna-6_s01	0.015	0.801	0.015	0.801	0	0.801
dna-6_s10	-0.026	0.816	-0.011	0.801	0	0.801
dna-6_s11	0	0.643	0	0.643	0	0.621
e1bcb583985325d0ef5f3ef52957d0371c96d4af767b13e48102bca9d5351a9b_s00	0.066	0.193	0.082	0.205	0.073	0.214
e5aeb5b3577abbebe8982b5dd7d22c4257250ad3000661a42f38bf9248d291fd_s00	-0.041	0.558	-0.041	0.558	0.041	0.517
e5f8ad0f0a43af8ca57e31e16800108abdfb44a7e962a71d246f72d2dbde42bf_s00	0.009	0.748	0.023	0.748	0	0.716
ed8c31b001a0c23c33402f94a5ee6b0209e0c6419eb52d5d02255513e3a672fc_s00	0.027	0.466	0.026	0.471	0.024	0.458
edd36ed822e7ed760ff73e0524df22aa5bf5c565efcdc6c39603239c0896e7a8_s00	-0.001	0.197	0	0.212	-0.001	0.224
ee927e8255096971ddae1bd975cf80c4ad7c847c82d0b5f5dd2ddfe5407007ee_s00	0.011	0.424	0.004	0.418	0.014	0.404
fa73f24532b3667718ede7ac5c2e24ad7d3cae17b0a42ed17bbb81b15c28f4ae_s00	0.025	0.334	0.139	0.259	0.132	0.258
fa751ff3a6332c95cb5cb1d28563553914295e9e7d35c4b6bd267241e8a0787c_s00	0.005	0.686	0.012	0.709	0.013	0.709
image_0014_32_s00	0.02	0.318	0.023	0.314	0.018	0.319
image_0014_32_s01	0.018	0.288	0.032	0.272	0.013	0.271
image_0014_32_s10	0.046	0.262	0.049	0.259	0.026	0.244
image_0014_32_s11	0.028	0.257	0.028	0.247	0.038	0.244
IXMtest_A16_s2_w15AF20A10-82AE-48FA-AC50-7AE8AC3AA544_s00	0.002	0.829	0.01	0.823	0.018	0.814
IXMtest_B02_s9_w124B5080D-EBE1-47D2-B147-C0F342039EDF_s00	0	0.84	0.011	0.829	0.012	0.815
IXMtest_B04_s2_w17C6C7F8D-98F7-422B-92CD-EA61EE813325_s00	0.016	0.753	0.01	0.76	0.001	0.755
IXMtest_B19_s7_w1E43B84DB-39E2-4BFB-8CB4-554B32098C75_s00	0.011	0.833	0.006	0.83	0.029	0.794
IXMtest_B21_s4_w1521471E0-9BD7-492A-8739-9C782C2585B0_s00	0.015	0.794	0.015	0.781	0.018	0.761
IXMtest_B21_s7_w1276972A2-1794-4A98-8E76-876A597C346B_s00	0.016	0.786	0.026	0.78	0.034	0.754
IXMtest_C18_s1_w11C16FC59-2E29-496A-803A-89581FDF538A_s00	0.017	0.739	0.024	0.735	0.032	0.72
IXMtest_E08_s2_w1588EDEBA-1BBA-4E49-810F-2EF2064C8846_s00	0.016	0.809	0.012	0.804	0.023	0.779
IXMtest_E12_s9_w1A811DEC0-ADD9-411A-B5D5-A654C70F253D_s00	-0.005	0.837	0.005	0.829	0.019	0.798
IXMtest_F01_s2_w189F7DC13-4572-43C9-8C23-CD9AEB41B24A_s00	0.011	0.768	0.012	0.767	0.022	0.739
IXMtest_F07_s5_w15678F19D-6F23-4FB4-8851-5B57CF8CCCF8_s00	-0.006	0.805	0.004	0.805	0.004	0.76
IXMtest_F22_s6_w1F4C7ADE4-B68D-4D30-A063-722B87AA2DA1_s00	0.026	0.729	0.019	0.735	0.03	0.71
IXMtest_G23_s4_w126F855D5-89CE-432B-9592-684B6E5EEF24_s00	0.008	0.757	0.022	0.745	0.026	0.733
IXMtest_H11_s6_w19DF4E879-8DE4-45D6-840B-305BDDB27076_s00	0.013	0.769	0.016	0.772	0.02	0.754
IXMtest_I15_s8_w196F01FA4-CE06-44AE-AAA5-ADEC35BAE513_s00	0.027	0.71	0.018	0.713	0.021	0.694
IXMtest_I18_s3_w1544C8B7A-E092-4F9D-B8D3-C489638D770F_s00	0.016	0.724	0.018	0.722	0.027	0.702
IXMtest_J07_s9_w16921AB3C-1E9C-41C5-ADDA-7DE5CBF9CCBB_s00	0.013	0.701	0.019	0.703	0.012	0.691
IXMtest_J15_s9_w1857B395F-AE7A-4319-BC26-3A041C0E31E9_s00	0.012	0.692	0.014	0.689	0.009	0.67
IXMtest_J17_s1_w19E7BCD2F-6D7E-4B39-9154-F93E4D539183_s00	0.006	0.647	0.01	0.659	0.047	0.597
IXMtest_K12_s6_w160D86D6B-648B-433E-9776-8A42DF40E5FB_s00	0.006	0.735	0.011	0.734	0.017	0.719
IXMtest_K18_s8_w11FC8D3EA-E30D-46B8-A45E-0399327AA8AC_s00	-0.005	0.79	0.002	0.776	0.015	0.752
IXMtest_L21_s5_w122478CD2-80DC-4B4E-9BC8-A6F6239F4103_s00	0.017	0.864	0.012	0.88	0.022	0.84
IXMtest_M23_s8_w118BC311D-A998-4161-8256-22839B2421F2_s00	0.011	0.766	0.014	0.765	0.02	0.741
IXMtest_N15_s3_w148785C31-5B78-47BA-8802-FB8F2CEA6BE2_s00	0.011	0.698	0.006	0.703	0.017	0.664
IXMtest_N18_s5_w1A2FA7E05-3145-461D-9111-FAB41A7F6D6F_s00	0.002	0.788	0.001	0.791	0.01	0.768
IXMtest_O09_s2_w133C7EDCE-1C7C-41A6-9E52-7AD499E7CDC8_s00	0.006	0.797	0.014	0.792	0.016	0.777
IXMtest_O15_s6_w1A4844AB3-6D66-4B9A-8212-758E061C349F_s00	0.003	0.634	0	0.637	0.009	0.618
IXMtest_P05_s5_w18FC141F8-8BCA-4851-9000-31D080922BDD_s00	0.015	0.699	0.021	0.688	0.012	0.682
IXMtest_P23_s9_w1CA355675-EEC7-40B6-82C8-DC7E52A7A825_s00	0.017	0.705	0.017	0.729	0.007	0.721
jw-Kontrolle2_c5_s00	0.01	0.38	0.013	0.39	0.01	0.505
jw-Kontrolle2_c5_s01	-0.015	0.653	-0.015	0.653	0.045	0.585
jw-Kontrolle2_c5_s10	-0.027	0.72	0	0.72	0.006	0.708
jw-Kontrolle2_c5_s11	-0.033	0.678	-0.009	0.633	-0.018	0.545
set03_image125_s00	0.008	0.434	-0.003	0.454	0.013	0.441
set05_farkas_60x_20150408_wA01_s01_z0_t0_cch2_s00	-0.005	0.527	0.003	0.54	-0.016	0.538
set05_farkas_60x_20150408_wA01_s01_z0_t0_cch2_s01	0.024	0.537	0.026	0.548	0.063	0.528
set05_farkas_60x_20150408_wA01_s01_z0_t0_cch2_s10	0.01	0.584	0.036	0.617	0.005	0.676
set05_farkas_60x_20150408_wA01_s01_z0_t0_cch2_s11	0.006	0.59	0.02	0.591	0.041	0.58
set05_Farkas-slide-20x-02032015_wA01_f21_z0_t0_c0_s00	0.023	0.386	0.016	0.395	0.017	0.406

## Sheet: fluo15_cv3
image	delta_checkpoint3	noTTA_checkpoint3	delta_checkpoint2	noTTA_checkpoint2	delta_checkpoint1	noTTA_checkpoint1
00071198d059ba7f5914a526d124d28e6d010c92466da21d4a04cd5413362552_s00	0.028	0.451	0.02	0.465	0.026	0.465
00734_s00	0.028	0.654	0.05	0.64	-0.005	0.619
0280fa8f60f6bcae0f97d93c28f60be194f9309ff610dc5845e60455b0f87c21_s00	-0.013	0.711	-0.016	0.705	0.005	0.669
03998_s00	0.031	0.404	0.064	0.377	0.039	0.369
0402a81e75262469925ea893b6706183832e85324f7b1e08e634129f5d522cdd_s00	0	0.48	0.006	0.475	-0.026	0.504
04acab7636c4cf61d288a5962f15fa456b7bde31a021e5deedfbf51288e4001e_s00	0.005	0.513	-0.003	0.522	0.013	0.465
05621_s00	0.047	0.216	0.022	0.207	0.007	0.118
05a8f65ebd0b30d3b210f30b4d640c847c2e710d0d135e0aeeaccbe1988e3b6e_s00	0.016	0.559	0.019	0.57	0.02	0.553
0bda515e370294ed94efd36bd53782288acacb040c171df2ed97fd691fc9d8fe_s00	0.016	0.419	0.019	0.428	-0.006	0.456
0ed3555a4bd48046d3b63d8baf03a5aa97e523aa483aaa07459e7afa39fb96c6_s00	-0.026	0.283	0.012	0.269	-0.003	0.309
12aeefb1b522b283819b12e4cfaf6b13c1264c0aadac3412b4edd2ace304cb40_s00	0.012	0.501	0.003	0.495	0.004	0.481
12f89395ad5d21491ab9cec137e247652451d283064773507d7dc362243c5b8e_s00	0.005	0.501	0.024	0.496	0.011	0.512
13361_s00	0.077	0.329	0.056	0.344	0.037	0.29
13363_s00	0.051	0.358	0.073	0.324	0.021	0.275
13364_s00	0.076	0.394	0.045	0.416	0.015	0.397
15963_s00	0.044	0.305	0.043	0.306	0.029	0.277
16818_s00	0	0.02	0.003	0.014	-0.001	0.001
16819_s00	0.025	0.165	0.011	0.165	-0.004	0.075
16820_s00	0.018	0.042	0.01	0.048	0.004	0.025
17301_s00	0.019	0.338	0.015	0.298	-0.006	0.204
19466_s00	0.024	0.198	0.011	0.193	0.004	0.157
1db1cddf28e305c9478519cfac144eee2242183fe59061f1f15487e925e8f5b5_s00	0.04	0.83	0.056	0.83	0.006	0.88
1ef68e93964c2d9230100c1347c328f6385a7bc027879dc3d4c055e6fe80cb3c_s00	0.019	0.492	0.005	0.504	0.03	0.563
1f6b7cead15344593b32d5f2345fc26713dc74d9b31306c824209d67da401fd8_s00	0.007	0.764	0.016	0.762	0.018	0.777
20180122_spheroid_scale_2,5mirror_DLS_Acquire_008_Target_z30_ch00_s00	0.01	0.311	0.016	0.308	0	0.345
20180122_spheroid_scale_2,5mirror_DLS_Acquire_008_Target_z30_ch00_s01	0.045	0.486	0.038	0.489	0.005	0.574
20180122_spheroid_scale_2,5mirror_DLS_Acquire_008_Target_z30_ch00_s02	-0.036	0.317	-0.029	0.326	0	0.331
20180122_spheroid_scale_2,5mirror_DLS_Acquire_008_Target_z30_ch00_s03	0.028	0.378	0.011	0.376	0.03	0.369
20180122_spheroid_scale_2,5mirror_DLS_Acquire_008_Target_z30_ch00_s10	-0.002	0.314	0.01	0.297	-0.001	0.343
20180122_spheroid_scale_2,5mirror_DLS_Acquire_008_Target_z30_ch00_s11	-0.032	0.285	-0.02	0.273	-0.072	0.357
20180122_spheroid_scale_2,5mirror_DLS_Acquire_008_Target_z30_ch00_s12	0.095	0.305	0.039	0.301	0.047	0.328
20180122_spheroid_scale_2,5mirror_DLS_Acquire_008_Target_z30_ch00_s13	0.055	0.347	0.04	0.365	0.036	0.348
20180122_spheroid_scale_2,5mirror_DLS_Acquire_008_Target_z30_ch00_s20	0.027	0.344	0.023	0.362	-0.002	0.406
20180122_spheroid_scale_2,5mirror_DLS_Acquire_008_Target_z30_ch00_s21	-0.007	0.512	0	0.505	-0.031	0.546
20180122_spheroid_scale_2,5mirror_DLS_Acquire_008_Target_z30_ch00_s22	0.046	0.242	-0.017	0.266	0.011	0.322
20180122_spheroid_scale_2,5mirror_DLS_Acquire_008_Target_z30_ch00_s23	0.02	0.295	0.002	0.308	0.038	0.272
20180122_spheroid_scale_2,5mirror_DLS_Acquire_008_Target_z30_ch00_s30	0.043	0.368	0.035	0.362	0.047	0.388
20180122_spheroid_scale_2,5mirror_DLS_Acquire_008_Target_z30_ch00_s31	0	0.35	-0.05	0.35	0	0.35
20180122_spheroid_scale_2,5mirror_DLS_Acquire_008_Target_z30_ch00_s32	0.005	0.307	0.009	0.295	-0.003	0.237
20180122_spheroid_scale_2,5mirror_DLS_Acquire_008_Target_z30_ch00_s33	0.03	0.412	0.045	0.397	0.05	0.39
20b20ab049372d184c705acebe7af026d3580f5fd5a72ed796e3622e1685af2f_s00	0.054	0.301	0.064	0.298	0.01	0.327
20b20ab049372d184c705acebe7af026d3580f5fd5a72ed796e3622e1685af2f_s01	0.042	0.32	0.065	0.347	0.004	0.334
20e209f6ffa120a72712e1b4c1d3e24d1339227e2936abd4bbd49a636fada423_s00	0.024	0.568	0.005	0.565	0.085	0.564
212b858a66f0d23768b8e3e1357704fc2f4cf4bbe7eed8cd59b5d01031d553e6_s00	0	0.604	0.001	0.612	0.019	0.59
2ad489c11ed8b77a9d8a2339ac64ffc38e79281c03a2507db4688fd3186c0fe5_s00	0	0.86	0	0.86	0	0.798
2d53d7ec0c579fffd6710c956288537d46c719a93c6a04ac0d6550f75a6a6493_s00	0	1	0.057	0.943	0.033	0.967
2e172afb1f43b359f1f0208da9386aefe97c0c1afe202abfe6ec09cdca820990_s00	0.005	0.816	0.009	0.81	0.004	0.794
31f1fbe85b8899258ea5bcf5f93f7ac8238660c386aeab40649c715bd2e38a0a_s00	0	0.471	0.026	0.462	0.038	0.512
3477024fd843e46097840360f9cdee24b76bf5c593ed27a9aee7a5728a06aa51_s00	0.009	0.957	0.03	0.936	-0.007	0.948
356d9903d16074f152fe8f2f0ef555d9959c53264228eae7373cad5cf35d4e85_s00	0.037	0.673	0.028	0.704	0.055	0.661
3582166ee20755856adf4882a8bfacb616fce4247911605a109c4862de421bcd_s00	0.057	0.313	0.044	0.344	0.044	0.359
358e47eaa1e9222252793fe0fb8c77028d4e0d4360b95a07c9fe6df6a2066556_s00	0.011	0.448	0.004	0.447	0.016	0.417
3a3fee427e6ef7dfd0d82681e2bcee2d054f80287aea7dfa3fa4447666f929b9_s00	0.018	0.535	0.003	0.557	0.01	0.542
3ab9cab6212fabd723a2c5a1949c2ded19980398b56e6080978e796f45cbbc90_s00	-0.001	0.41	0.018	0.409	-0.032	0.435
3d0ca3498d97edebd28dbc7035eced40baa4af199af09cbb7251792accaa69fe_s00	0.073	0.401	0.148	0.401	0	0.45
43cf6b2ec0b0745ac2b87b4d8780f62e9050d3f5d50a1fcefa42d166191e84c6_s00	0.032	0.881	0.014	0.894	-0.029	0.926
45c3bdef1819ba7029990e159f61543ed25781d13fb4dc5d4de52e803debd7d3_s00	0.02	0.801	0.02	0.801	0.04	0.761
49edc2f7715100fb0390916e52b3fd11a921f02e59509dc987f67840a36250fc_s00	0.013	0.838	0.011	0.847	0.017	0.876
4a424e0cb845cf6fd4d9fe62875552c7b89a4e0276cf16ebf46babe4656a794e_s00	0.058	0.495	0.055	0.477	0.039	0.478
4b274461c6d001a7a9aeaf5952b40ac4934d1be96b9c176edfd628a8f77e6df2_s00	0.015	0.588	0.009	0.602	0.04	0.599
505bc0a3928d8aef5ce441c5a611fdd32e1e8eccdc15cc3a52b88030acb50f81_s00	0.196	0.571	0.21	0.557	0.019	0.708
519dc0d672d1c295fc69b629af8721ccb1a1f136d1976685a68487e62547ffe0_s00	0.022	0.729	0.013	0.738	0.01	0.751
538b7673d507014d83af238876e03617396b70fe27f525f8205a4a96900fbb8e_s00	0.026	0.175	0.013	0.207	-0.02	0.231
538b7673d507014d83af238876e03617396b70fe27f525f8205a4a96900fbb8e_s01	0.038	0.224	0.027	0.241	0.021	0.218
547ef286ee5f4e5dce533e982e6992ada67b7d727fdd3cfa6576f24c631a7ae6_s00	0.018	0.572	0.026	0.576	0.022	0.586
573a657d5e5fcb9574a758b0ab34b09c79d7ba374ceb71227c3dc88f009a3f6b_s00	0.043	0.462	0.02	0.489	0.007	0.485
58c593bcb98386e7fd42a1d34e291db93477624b164e83ab2afa3caa90d1d921_s00	0.036	0.071	0.036	0.071	0	0.107
5f9d29d6388c700f35a3c29fa1b1ce0c1cba6667d05fdb70bd1e89004dcf71ed_s00	0.005	0.775	0.021	0.767	0.01	0.79
602f267432e7a573e1092f1cf48135c82d0fbc8722bc028b9330ec801a40bb18_s00	0.07	0.666	0.019	0.722	0.017	0.705
608ff81c8a0c8b622f6648a9c7f935d85f0c503f515ef2ac3728387be1953ee8_s00	-0.032	0.475	-0.02	0.471	-0.076	0.54
60cb718759bff13f81c4055a7679e81326f78b6a193a2d856546097c949b20ff_s00	0.005	0.711	0.004	0.707	0.015	0.715
62057502c387145ed4f8f7f0d5e5bedcb72d3bcec15fa71cb0310dee32871461_s00	0.007	0.833	0.019	0.825	0.008	0.845
66612c188d73e931e1863af2c99d2af782c32f65fd97d224abb40bbadb87263f_s00	0.038	0.709	0.045	0.702	0.067	0.693
6eefe1f0d9c2d2c2380db3ecd2113a566ace7dfc917687bb5033b4af5b8293aa_s00	0.007	0.741	0.014	0.74	-0.014	0.759
724b6b7044522f6d5ea35b55f8fa71d0a45a28687be2b7cac3149943ab816eec_s00	0.014	0.628	0.038	0.608	0.08	0.578
77ceeb87f560775ac150b8b9b09684ed3e806d0af6f26cce8f10c5fc280f5df2_s00	0.02	0.219	0.017	0.221	0.009	0.217
78a981bd27ba0c65a9169548665a17bda9f49050d0d3893a6567d1eb92cd003d_s00	0.009	0.393	0.011	0.399	0.006	0.413
797945873ca2a95f028671714b71eb3f883efe9dae7fcd3fc0ea1521efb73aaa_s00	0.021	0.79	0.089	0.79	0.005	0.805
79dfcbc9361edd3a1ffe81a5bdaa22a197ad1341f3fa64b86a646c2607d6b324_s00	0.082	0.746	0	0.819	0.015	0.868
7aae06bc4558829473071defec0b7ab3bfa9c5005548a13da95596bb6a66d105_s00	0.01	0.742	0.002	0.748	0.011	0.735
7bdb668e6127b7eafc837a883f0648002bd063c736f55a4f673e787250a3fb04_s00	0.105	0.639	0.082	0.682	0.088	0.638
7d40ea6ead1bec903f26d9046d291aedcb12a584b4d3b337ea252b34c7d86072_s00	0.026	0.529	-0.009	0.56	-0.003	0.562
8055957570d7b38f0acecdb56f3078a963a1a7307ca03fcca62212e0e95e5845_s00	0.116	0.809	0.11	0.815	0	0.885
8175a55b711c948fe383bd3b91b6ca1b9e048a5241e0be13aff31ce2674fbe6d_s00	0.051	0.676	0.102	0.685	0.01	0.777
86f9087eb1d0875ffb1a28cca7645b14d6c66f995c7d96aa13969d2f8115d533_s00	0.018	0.881	0.031	0.854	0.021	0.933
8c3ef7aa7ed29b62a65b1c394d2b4a24aa3da25aebfdf3d29dbfc8ad1b08e95a_s00	-0.01	0.879	-0.019	0.87	-0.013	0.857
8de0b1a2e8f614af29fe5fafeaa5bdf55e6b3e65edf36355f19b707f7649ce2b_s00	-0.031	0.735	-0.037	0.735	0.014	0.747
8e8a7a14749d0b2e48de3d10e2e80063f17b165ad921c8afc0623f08500f3259_s00	0.031	0.524	0.038	0.517	-0.031	0.542
94a5a37c3b1153d5c5aef2eca53c960b9f21f2ef1758209d7ec502ec324b03a3_s00	0.044	0.789	0.033	0.845	0	0.878
9620c33d8ef2772dbc5bd152429f507bd7fafb27e12109003292b671e556b089_s00	0.011	0.714	0.009	0.71	0.028	0.683
97126a9791f0c1176e4563ad679a301dac27c59011f579e808bbd6e9f4cd1034_s00	0	0.734	0.004	0.759	-0.003	0.768
97158b2fe38783d88d4e44ba1b7bc6c84f225f8b35fcccc2f9265c65f14e7c8b_s00	-0.021	0.674	-0.006	0.702	0.016	0.667
9ab2d381f90b485a68b82bc07f94397a0373e3215ad20935a958738e55f3cfc2_s00	0.08	0.61	0.13	0.61	0.03	0.66
9cbc0700317361236a9fca2eb1f8f79e3a7da17b1970c179cf453921a6136001_s00	-0.026	0.377	0	0.351	0.053	0.289
a101a00fea63f0c43abe5323f4f890bec881eb0caa3bc8498991ff5fd207ed91_s00	-0.006	0.57	0.037	0.526	0.05	0.495
a1f50f101bc471e2d6967ebdb8ba81150588609e769f3b960f0801e4da5fdc6f_s00	0	0.875	0	0.883	0.044	0.831
a3a1b8f9794ef589b71faa9f35fd97ad6761c4488718fbcf766e95e31afa8606_s00	-0.013	0.574	0	0.571	-0.016	0.584
a6515d73077866808ad4cb837ecdac33612527b8a1041e82135e40fce2bb9380_s00	0.008	0.168	0.029	0.158	0.013	0.154
a6e81120d1cb9f71f8a25f90a5d56c4b714a642fc496a705e38921fd90a3f69c_s00	0.033	0.45	0.036	0.438	0.006	0.448
a891bbc89143bca7a717386144eb061ec2d599cba24681389bcb3a2fedb8ff8c_s00	0.007	0.783	0.014	0.78	0.008	0.805
aa4d989d262c618ac2793579e200cc71b3767f84698ae5f669867f23cdfe2568_s00	-0.046	0.833	-0.029	0.816	0.024	0.733
aa83f5b4fca02ae43a6b9456ab42707b0beabc6e7c5c4e66c0d2572fb80f3615_s00	0	0.671	0.025	0.646	-0.038	0.762
afa272dc01825d4b929b3bfc79a10f68dd3c163c450d858b964d1ce0bc93e131_s00	0	0.98	0.016	0.964	0	0.98
AS_09125_050116000001_A24f00d0_slice6_channel1_s00	0.036	0.456	0.036	0.432	0.04	0.367
b1e3aeb0c56261c17eb71c747d116057b8da7e8c8a6845bdc01b2b3ee2299229_s00	-0.009	0.657	0.02	0.63	0.006	0.651
b67a6e5da8b1cfa5319d94a7d3f8b706725753346c37a4636bf7382e98b3c5df_s00	0	0.569	0	0.569	0.005	0.596
bdc789019cee8ddfae20d5f769299993b4b330b2d38d1218646cf89e77fbbd4d_s00	-0.011	0.652	0.003	0.638	0.017	0.641
be1916d0e5592c17f971315b5de720ef6894173087399daed94a52ef109c1572_s00	0.003	0.339	0.019	0.341	-0.007	0.516
bf566e75d5cb0196de4139573f8bbbda0fa38d5048edf7267fe8793dcc094a66_s00	0.007	0.486	0.016	0.492	0.008	0.478
c043d5ac9dd466052e53491d0d513b0684f493d320b820f6dc2e05330ce58ec3_s00	0.009	0.654	0.014	0.654	0.013	0.706
c322c72b9d411e631580fee9312885088b4bb14ed297aa4b246ec943533b3ffb_s00	0.011	0.602	0.067	0.61	0.059	0.664
c7d546766518703580f63d5d8f11d54971044753f53c0b257d19c2f99d4bfdd0_s00	-0.01	0.322	0.007	0.306	0.011	0.295
c96109cbebcf206f20035cbde414e43872074eee8d839ba214feed9cd36277a1_s00	-0.002	0.668	-0.003	0.674	-0.04	0.682
cf26c41245febfe67c2a1682cc4ee8752ee40ae3e49610314f45923b8bf5b08a_s00	0.009	0.634	0.001	0.643	0.023	0.554
d6a880b1f6056f3086679de5c810e7af87cdf3bbbd0533a83e3681817fce40fc_s00	0.016	0.473	0.008	0.458	0.036	0.448
d7fc0d0a7339211f2433829c6553b762e2b9ef82cfe218d58ecae6643fa8e9c7_s00	0.053	0.596	0.016	0.64	-0.005	0.677
d8607b21411c9c8ab532faaeba15f8818a92025897950f94ee4da4f74f53660a_s00	0.017	0.85	0.022	0.843	-0.01	0.867
d8d4bf68a76e4e4c5f21de7ac613451f7115a04db686151e78b8ec0b6a22022b_s00	0.032	0.559	0.022	0.559	0.066	0.605
da31f2aa8601afec5c45180a2c448cb9c4a8ec7b35e75190d6ba3588f69058c8_s00	-0.021	0.617	-0.031	0.607	0.014	0.623
da5f98f2b8a64eee735a398de48ed42cd31bf17a6063db46a9e0783ac13cd844_s00	0.011	0.68	0.006	0.68	0.004	0.698
da8ca06ccbb4e2a8718f7c2939ef6cc3a4088981f660842ad885a8273e740d55_s00	0.025	0.657	0.035	0.66	0.008	0.675
dna-13_s00	-0.034	0.8	0.01	0.765	0.056	0.689
dna-13_s01	-0.095	0.933	0	0.824	-0.021	0.824
dna-13_s10	0.023	0.834	0.041	0.816	0.023	0.793
dna-13_s11	0	0.71	0.009	0.701	0.007	0.674
dna-16_s00	-0.002	0.92	-0.02	0.909	-0.015	0.871
dna-16_s01	0.007	0.668	0.114	0.647	0	0.72
dna-16_s10	0.049	0.593	0.006	0.613	0.018	0.595
dna-16_s11	0.156	0.804	0.174	0.804	0.295	0.628
dna-28_s00	0.012	0.511	0.008	0.511	0.032	0.537
dna-28_s01	0.005	0.509	-0.012	0.468	0	0.472
dna-28_s10	0.012	0.695	0.08	0.615	0.006	0.655
dna-28_s11	0.016	0.865	0.028	0.859	0.004	0.808
dna-3_s00	0.068	0.615	0.08	0.592	0.071	0.625
dna-3_s01	0.08	0.527	0.014	0.593	0.026	0.581
dna-3_s10	0	0.95	0	0.95	0.021	0.95
dna-3_s11	0	0.889	0.009	0.889	0.033	0.856
dna-46_s00	0.102	0.642	0.118	0.623	0.107	0.614
dna-46_s01	-0.017	0.784	0.032	0.735	-0.011	0.729
dna-46_s10	-0.01	0.64	-0.118	0.642	-0.021	0.529
dna-46_s11	-0.004	0.587	0.008	0.567	0.014	0.561
dna-5_s00	-0.021	0.427	0.016	0.39	0.026	0.39
dna-5_s01	0.017	0.603	0.023	0.637	0.077	0.647
dna-5_s10	0.013	0.732	0.014	0.718	0.006	0.712
dna-5_s11	0.007	0.699	0.031	0.675	0.033	0.721
dna-8_s00	0.1	0.682	0.1	0.682	0.122	0.575
dna-8_s01	0.015	0.585	0.015	0.585	-0.038	0.536
dna-8_s10	-0.085	0.625	-0.009	0.517	0	0.571
dna-8_s11	0.043	0.576	0.01	0.553	0.033	0.543
ef6634efb46567d87b811be786b18c4cd0e2cda23d79b65d6afe0d259ef3ade6_s00	0.016	0.262	0.004	0.251	0.013	0.264
f01a9742c43a69f087700a43893f713878e537bae8e44f76b957f09519601ad6_s00	0.012	0.912	0.027	0.889	-0.006	0.904
f6863b83d75e5927b30e2e326405b588293283c25aaef2251b30c343296b9cb1_s00	0.023	0.379	0.025	0.367	0.021	0.352
f6b16c885c0b2bc0d0eb2bb2eeb0a2753ebafb5a7a91da10e89b0b0478984637_s00	0.017	0.611	0.01	0.628	-0.025	0.62
fac507fa4d1649e8b24c195d990f1fc3ca3633d917839e1751a9d412a14ab5e3_s00	0.019	0.351	0.012	0.374	-0.002	0.451
feffce59a1a3eb0a6a05992bb7423c39c7d52865846da36d89e2a72c379e5398_s00	0.009	0.413	0.017	0.426	0.005	0.404
image_0011_79_s00	-0.006	0.231	-0.019	0.23	0.013	0.186
image_0011_79_s01	0.029	0.178	0.013	0.188	0.002	0.136
image_0011_79_s10	-0.004	0.211	0.005	0.208	-0.04	0.193
image_0011_79_s11	-0.007	0.255	0.008	0.244	-0.017	0.2
IXMtest_A15_s5_w1825174D4-ED30-490C-9635-6196417D6C9D_s00	0	0.81	0.002	0.81	-0.004	0.824
IXMtest_A21_s1_w1D8BF2790-C628-4109-94AF-DF6D8A3480B6_s00	-0.006	0.816	0.021	0.809	-0.002	0.84
IXMtest_B04_s4_w1F6AEFA0F-AF87-4B3B-A334-698647CFE043_s00	-0.003	0.776	0.017	0.771	0.024	0.783
IXMtest_B17_s7_w1215A0A98-4A76-4846-B54A-F7C1EAF84E02_s00	0.006	0.802	0.005	0.818	0.027	0.809
IXMtest_B20_s2_w159B9FE71-035A-4DED-B0CA-C76916C968BC_s00	0.028	0.758	0.029	0.752	0.018	0.781
IXMtest_B21_s3_w141E785B1-44FE-4ED0-9CCE-6FF076EFE9FE_s00	0.018	0.748	0.017	0.745	0.045	0.716
IXMtest_C09_s7_w1768A3B0D-47FE-4D77-B1C6-46018E29486F_s00	0.016	0.704	0.031	0.694	0.026	0.716
IXMtest_D01_s1_w181AE787C-B5EE-4150-A90E-2FE43165C32E_s00	0.004	0.697	0.003	0.708	0.01	0.727
IXMtest_E07_s1_w1641C6847-142B-463F-8B08-5B3296615572_s00	0.015	0.708	0.016	0.706	0.01	0.726
IXMtest_E19_s2_w1752F162C-2C91-4A67-BF4F-D073C3D88291_s00	0.015	0.775	0.015	0.779	0.017	0.792
IXMtest_F14_s7_w1E67F2A8A-EEC1-4F01-A1E2-0ECFC639637F_s00	0.009	0.793	0.01	0.792	0.014	0.822
IXMtest_G12_s6_w16850371E-A405-4D73-9816-F5F68F885D38_s00	0.016	0.82	0.015	0.825	0.001	0.845
IXMtest_H01_s9_w1237AA324-894F-4C97-99F3-FEF47F52A550_s00	0.018	0.785	0.017	0.796	0.02	0.825
IXMtest_H24_s6_w15034AA9F-051A-4BF0-A62F-ABAE599C4867_s00	0.017	0.796	0.009	0.8	0.003	0.799
IXMtest_J02_s5_w1F53DDD35-C0B2-4E39-BA3B-9F66D289AB02_s00	0.02	0.731	0.014	0.735	0.025	0.732
IXMtest_K03_s5_w1DC4CE558-042C-482E-8CAE-FCCB57AA9A55_s00	0.005	0.799	0	0.806	0.009	0.808
IXMtest_K17_s5_w1BB3AD9D7-3A85-458C-AB1C-07A816C2C203_s00	0.008	0.805	0.006	0.809	-0.001	0.823
IXMtest_L14_s5_w14B42C89E-7650-44AC-9D7B-50BE61EA307E_s00	0.008	0.809	0.014	0.808	0.004	0.82
IXMtest_L17_s1_w1DDC627E5-ADF1-441C-A437-D1D91CC0D498_s00	0.014	0.79	0.019	0.793	0.02	0.821
IXMtest_N02_s8_w1B14E70A6-CACF-425C-A958-1285482357F3_s00	0.017	0.776	0.011	0.775	0.031	0.778
IXMtest_N08_s2_w159DEEDD5-2882-4F9E-9048-F5BD2B918651_s00	0.012	0.734	0.008	0.745	0.007	0.761
IXMtest_N11_s4_w142A84EA3-47C3-4B49-B6CA-BBC6685BBE1E_s00	0	0.76	0.005	0.757	0.001	0.797
IXMtest_N15_s8_w16DBEFA45-FE5A-4233-A1B9-89CA8CF81FB8_s00	0.004	0.811	0.007	0.802	0.004	0.776
IXMtest_N21_s1_w14F264B20-62D6-47EC-9BCD-B9416AB302D9_s00	0.048	0.684	-0.011	0.673	0.056	0.635
IXMtest_O02_s4_w1814603DA-DD56-44EF-98C5-AFF3B636F986_s00	0.034	0.831	0.031	0.833	0.031	0.834
IXMtest_P07_s8_w144364F25-950A-472C-A529-1A9AD0433B6C_s00	0.003	0.781	0.01	0.779	0.016	0.759
IXMtest_P13_s6_w1270AEE06-D31F-421C-8147-13644F4C5B94_s00	0.026	0.793	0.023	0.803	0.02	0.804
IXMtest_P21_s4_w19B7DC88B-10BB-4B51-9A10-9E30285688C1_s00	0.022	0.785	0.013	0.788	-0.007	0.805
IXMtest_P23_s7_w13B627CB9-6C57-4049-AAD7-6468A051DD24_s00	0.007	0.88	0.055	0.819	0.038	0.838
jw-15min_2_c5_s00	-0.023	0.468	0.014	0.431	0	0.472
jw-15min_2_c5_s01	0.059	0.601	0.035	0.59	0.051	0.618
jw-15min_2_c5_s10	0.025	0.61	0	0.599	0.048	0.615
jw-15min_2_c5_s11	0.014	0.521	0.018	0.503	-0.019	0.554
jw-1h_2_c5_s00	0.009	0.57	0.113	0.579	0.032	0.636
jw-1h_2_c5_s01	0.008	0.506	0.011	0.503	0.025	0.478
set03_image118_s00	-0.041	0.696	-0.01	0.671	-0.014	0.712
set03_image121_s00	0.028	0.437	0.029	0.442	0.016	0.511
set03_image123_s00	-0.008	0.413	0.022	0.407	-0.02	0.487
set05_Farkas-slide-20x-02032015_wA01_f68_z0_t0_c0_s00	0.015	0.451	0.013	0.468	0.023	0.454
Week1_22123_C04_01_w1_s00	0.032	0.745	0.047	0.746	0.09	0.718
Week1_22123_C04_01_w1_s01	0.05	0.654	0.044	0.657	0.064	0.666
Week1_22123_C04_01_w1_s10	0.018	0.671	0.024	0.666	0.029	0.658
Week1_22123_C04_01_w1_s11	-0.009	0.695	0.005	0.69	0.011	0.671
Week1_22123_C04_02_w1_s00	0.036	0.707	0.069	0.676	0.026	0.68
Week1_22123_C04_02_w1_s01	0.002	0.787	0.028	0.773	0.011	0.775
Week1_22123_C04_02_w1_s10	0.015	0.854	0.022	0.832	0.025	0.829
Week1_22123_C04_02_w1_s11	0.039	0.688	0.049	0.672	0.036	0.677

## Sheet: fluo15_cv4
image	delta_checkpoint3	noTTA_checkpoint3	delta_checkpoint2	noTTA_checkpoint2	delta_checkpoint1	noTTA_checkpoint1
05040e2e959c3f5632558fc9683fec88f0010026c555b499066346f67fdd0e13_s00	0.015	0.841	0.008	0.833	0.012	0.842
05622_s00	0.044	0.314	0.028	0.288	0.04	0.214
05897_s00	0.023	0.514	0.024	0.514	0.038	0.516
05899_s00	-0.016	0.524	0.018	0.496	0.031	0.496
07314_s00	-0.005	0.288	0.029	0.267	0.017	0.229
07fb37aafa6626608af90c1e18f6a743f29b6b233d2e427dcd1102df6a916cf5_s00	0.003	0.546	0.01	0.533	0.014	0.517
09340_s00	0.026	0.135	0.019	0.155	0.021	0.178
094afe36759e7daffe12188ab5987581d405b06720f1d5acf3f2614f404df380_s00	0.002	0.376	-0.003	0.379	0.004	0.379
0999dab07b11bc85fb8464fc36c947fbd8b5d6ec49817361cb780659ca805eac_s00	-0.011	0.657	-0.012	0.664	0.014	0.657
0999dab07b11bc85fb8464fc36c947fbd8b5d6ec49817361cb780659ca805eac_s10	0.007	0.732	0.01	0.707	-0.011	0.734
0a7d30b252359a10fd298b638b90cb9ada3acced4e0c0e5a3692013f432ee4e9_s00	-0.002	0.413	-0.019	0.441	-0.002	0.394
0a849e0eb15faa8a6d7329c3dd66aabe9a294cccb52ed30a90c8ca99092ae732_s00	0.019	0.539	0.017	0.517	0.026	0.508
0b0d577159f0d6c266f360f7b8dfde46e16fa665138bf577ec3c6f9c70c0cd1e_s00	0.012	0.283	0.01	0.342	0.056	0.285
0c6507d493bf79b2ba248c5cca3d14df8b67328b89efa5f4a32f97a06a88c92c_s00	0.002	0.74	-0.008	0.727	0.01	0.74
0e5edb072788c7b1da8829b02a49ba25668b09f7201cf2b70b111fc3b853d14f_s00	0.019	0.811	0.013	0.803	0.055	0.772
10ba6cbee4873b32d5626a118a339832ba2b15d8643f66dddcd7cb2ec80fbc28_s00	0.021	0.831	0.011	0.825	0.015	0.849
1400420310c9094361a8a243545187f1d4c2365e081b3bb08c5fa29c7491a55b_s00	0.084	0.401	0.019	0.472	0.077	0.408
15961_s00	0.031	0.254	0.05	0.264	0.059	0.271
15962_s00	0.057	0.341	0.057	0.328	0.044	0.326
175dbb364bfefc9537931144861c9b6e08934df3992782c669c6fe4234319dfc_s00	0.024	0.763	0.022	0.744	0.019	0.762
17673_s00	0.011	0.263	0.018	0.279	0.028	0.29
19465_s00	0.041	0.166	0.04	0.168	0.017	0.203
1962d0c5faf3e85cda80e0578e0cb7aca50826d781620e5c1c4cc586bc69f81a_s00	0.002	0.189	-0.006	0.204	0.027	0.179
1962d0c5faf3e85cda80e0578e0cb7aca50826d781620e5c1c4cc586bc69f81a_s10	0.006	0.403	0.038	0.372	0.069	0.348
1962d0c5faf3e85cda80e0578e0cb7aca50826d781620e5c1c4cc586bc69f81a_s20	0.017	0.386	-0.004	0.386	0.028	0.386
1b6044e4858a9b7cee9b0028d8e54fbc8fb72e6c4424ab5b9f3859bfc72b33c5_s00	0.03	0.73	0.05	0.753	-0.017	0.75
1e61ecf354cb93a62a9561db87a53985fb54e001444f98112ed0fc623fad793e_s00	0	0.783	0.028	0.755	0.038	0.783
20180119_spheroid_PBS_Patrick_DLS_Acquire_011_Target_z026_ch00_04_s00	0.013	0.227	0.01	0.199	0.015	0.192
20180119_spheroid_PBS_Patrick_z026_ch00_03_s00	0.012	0.217	0.028	0.179	0.032	0.165
23830d0e51245fc0c9e410efa4c17d2a7d83a0104a3777130119ab892de47a4e_s00	0.011	0.431	0.006	0.448	0.012	0.448
29ea4f6eb4545f43868a9b40a60000426bf8dfd9d062546656a37bd2a2aaf9ec_s00	0.019	0.612	0.033	0.598	0.004	0.599
2cfa857e63be1b418c91ad5ea1f8d136fd1b80fc856e1d4277274c3dea28011c_s00	0	0.63	0.008	0.644	-0.021	0.669
2dd9d8c797fc695665326fc8fd0eb5cd292139fa478ccb5acb7fb352f7030063_s00	-0.022	0.465	0.019	0.526	-0.006	0.492
33618678c167c5e07be02c49d0c43bcd90493ba5d83110a631409a4d3ccc1e51_s00	-0.003	0.905	-0.003	0.902	0.019	0.874
336d3e4105766f8ad328a7ee9571e743f376f8cbcf6a969ca7e353fe3235c523_s00	0.078	0.621	0.072	0.609	0.054	0.606
336d3e4105766f8ad328a7ee9571e743f376f8cbcf6a969ca7e353fe3235c523_s10	0.009	0.589	0	0.589	-0.027	0.604
3852c7e45bd885b9537e276861ab50b99bb42f0f8e717d2f88174c62862ca3ff_s00	0.002	0.38	0.013	0.37	0.014	0.379
3a22fe593d9606d4f137461dd6802fd3918f9fbf36f4a65292be69670365e2ca_s00	0.022	0.697	0.008	0.697	0.022	0.713
3a508d2dc03db46e7f97a2a30eabb62ab2886f3cedfea303de8f6a42e50d20eb_s00	0.008	0.565	0.004	0.54	0.013	0.56
3b3f516ebc9a16cff287a5ffd3a1861a345a6d38bedbba74f1c0b0e0eac62afd_s00	0.031	0.572	0.019	0.573	0.023	0.577
3bf7873f11823f4b64422f49c8248dd95c0d01f9ae9075ae3d233bbb21a3d875_s00	-0.017	0.511	0.007	0.508	0.001	0.499
3ebd2ab34ba86e515feb79ffdeb7fc303a074a98ba39949b905dbde3ff4b7ec0_s00	0.012	0.8	0.013	0.778	0.033	0.787
3f9fc8e63f87e8a56d3eaef7db26f1b6db874d19f12abd5a752821b78d47661e_s00	0.027	0.79	0.016	0.782	0.027	0.793
40b00d701695d8ea5d59f95ac39e18004040c96d17fbc1a539317c674eca084b_s00	-0.061	0.501	-0.032	0.485	-0.033	0.49
4185b9369fc8bdcc7e7c68f2129b9a7442237cd0f836a4b6d13ef64bf0ef572a_s00	0.027	0.753	-0.005	0.782	0.021	0.762
4be73d68f433869188fe5e7f09c7f681ed51003da6aa5d19ce368726d8e271ee_s00	-0.032	0.611	-0.012	0.608	-0.007	0.608
4bf6a5ec42032bb8dbbb10d25fdc5211b2fe1ce44b6e577ef89dbda17697d819_s00	0.013	0.349	0	0.348	-0.005	0.346
4d4ebfcae4374165ea6ae7c7e18fd0ba5014c3c860ee2489c59e25ddd45e7a32_s00	-0.023	0.542	-0.007	0.548	-0.011	0.538
4dbbb275960ab9e4ec2c66c8d3000f7c70c8dce5112df591b95db84e25efa6e9_s00	0.025	0.622	0.015	0.627	0.007	0.614
619429303c1af7540916509fe7900cf483eba4391b06aac87ff7f66ca1ab6483_s00	0.023	0.258	0.026	0.238	0.018	0.2
623cf6987b3fac8f384c09f40d98c5e739c097aa9a9627054542aa27f7d38db1_s00	-0.007	0.482	-0.015	0.506	-0.006	0.509
648636ee314d7bdba3ab2fc0fe49a863de35c3e2caf619039f678df67b526868_s00	0.032	0.468	0	0.492	0.013	0.495
697a05c6fe4a07c601d46da80885645ad574ea19b47ee795ccff216c9f1f1808_s00	0.024	0.453	0.003	0.436	0.038	0.403
699f2992cd71e2e28cf45f81347ff22e76b37541ce88087742884cd0e9aadc68_s00	0.015	0.266	0.016	0.257	0.008	0.267
6bc8cda54f5b66a2a27d962ac219f8075bf7cc43b87ba0c9e776404370429e80_s00	0	0.582	0.053	0.561	0.11	0.567
6bd18a218d25247dc456aed124c066a6397fb93086e860e4d04014bfa9c9555d_s00	0.036	0.692	0.031	0.693	0.035	0.702
6bd330234b763b77796d4804de8e224881c0fc8dd02650fa708b2edfd8c7461f_s00	0.051	0.673	0.036	0.682	0.087	0.652
700afb1cd830a808e3c6125749612e5d23fd9f9726049a9e0c2061997514e1a7_s00	0.009	0.86	0.007	0.854	0.011	0.858
7af09f98ec299ba0658d759eebc4c34e1c98289ea6ce37f233e9f5e4e2fc84f4_s00	0	0.791	0.006	0.791	-0.019	0.801
7b38c9173ebe69b4c6ba7e703c0c27f39305d9b2910f46405993d2ea7a963b80_s00	0.003	0.416	0.024	0.386	0.02	0.397
7c318172e976ae5a962c9c7a4e9fe46d7fb985765ddd3a3e2108e893a90b92b2_s00	0.006	0.513	0	0.518	0	0.517
831218e6a1a54b23d4be56c5799854e7eb978811b89215319dc138900bd563e6_s00	0.117	0.692	0.108	0.699	0.103	0.696
84e642d75ae6ece8147272418b6fe13d04db8d076fe306c4acedc329fceab564_s00	0.033	0.745	-0.003	0.77	-0.006	0.775
876423522bdec1602917b94163a21e05fc7b692045219b7bc96cdaf638c33c25_s00	-0.004	0.82	0.012	0.82	0.025	0.82
8d29c5a03e0560c8f9338e8eb7bccf47930149c8173f9ba4b9279fb87d86cf6d_s00	0.055	0.716	0.015	0.756	0.048	0.748
8d9b4205ddb10fa49a2973b4f3a2dc6923407ae015081e1a52c4b4c2fe8faa53_s00	0	0.791	0.018	0.797	-0.005	0.814
8fdc34509a0c3721f7b5e235c8a93e1f553343aa17ad103a1e89e3509a3e1570_s00	0.009	0.623	-0.021	0.64	0.007	0.645
91cc2e0d4d6e2c1ad59a8d63bcbe3e2ea8bc7f8e642e942a0113450181e73379_s00	0.021	0.309	0.021	0.303	0.023	0.289
93c5638e7e6433b5c9cc87c152bcbe28873d2f9d6a392cca0642520807542a77_s00	0	0.9	0	0.9	0	0.9
9774c82396327929fea05e40ae153cabf0107178b2ae3e40a5709b409793887e_s00	0.024	0.445	0.05	0.444	0.027	0.464
9bf9f3dcadeb152a9a26b23e2fb199dcf9b2b17660b1646326f5b10cbf51eaee_s00	0.046	0.379	0.031	0.385	0.03	0.364
9cdac2870cfe65b6cb61bd151020068a3b427118a27343767b07ea39483fee32_s00	-0.014	0.52	-0.02	0.543	-0.014	0.568
9e4f8ec60a0d622a02c0e16eedcc0101f88ddefbcec2383946c4572b57a1e43a_s00	0.011	0.447	-0.003	0.455	0.02	0.432
9ebcfaf2322932d464f15b5662cae4d669b2d785b8299556d73fffcae8365d32_s00	-0.007	0.567	0	0.563	0.014	0.563
a0afead3b4fe393f6a6159de040ecb2e66f8a89090abf0d0bf5b8e1d38ae667c_s00	0.008	0.561	0.066	0.544	0.014	0.55
a102535b0e88374bea4a1cfd9ee7cb3822ff54f4ab2a9845d428ec22f9ee2288_s00	0.043	0.221	0.019	0.234	-0.021	0.201
a102535b0e88374bea4a1cfd9ee7cb3822ff54f4ab2a9845d428ec22f9ee2288_s01	0.001	0.105	0.002	0.097	0.003	0.069
a1777737270c5f96c4523dff76e4097756f8f7d4c9d59bac079e31f9510deabd_s00	0.018	0.553	0.011	0.545	0.019	0.567
a5e695fce80dc03efb6665a9ec14500ab47f4ee9f6437531388dd3cc32c90db1_s00	0.001	0.61	-0.015	0.632	-0.015	0.643
a984e7fb886aa02e29d112766d3ce26a4f78eac540ce7bbdbd42af2761928f6d_s00	0.004	0.268	-0.009	0.278	0.004	0.259
a984e7fb886aa02e29d112766d3ce26a4f78eac540ce7bbdbd42af2761928f6d_s10	0.078	0.243	0.062	0.275	0.077	0.22
a984e7fb886aa02e29d112766d3ce26a4f78eac540ce7bbdbd42af2761928f6d_s20	-0.023	0.336	-0.021	0.358	0.037	0.299
abc781c8721fe04b877a7e324494eb75aa5bce94950a0e4e4d7d6ffc9e74da62_s00	0.009	0.646	0	0.646	0.012	0.68
AS_09125_050116000001_A24f00d0_slice4_channel1_s00	0.034	0.391	0.042	0.382	0.032	0.414
AS_09125_050116000001_L15f00d0_slice6_channel1_s00	0.055	0.508	0.095	0.485	0.046	0.57
b3a9f4c9035a0df7e033b18c63bfb0f0d87ff5a4d9aa8bdf417159bb733abb80_s00	-0.096	0.771	0	0.771	0	0.771
b3bfd873fca7ff9b2e90f507dfdbe165bb8c153399b6ba5829aa59bae677a91d_s00	0.006	0.677	0.011	0.666	0.021	0.662
b6edad733399c83c8eb7a59c0d37b54e10cc0d59894e39ff843884d84f61dee1_s00	0.011	0.615	0.042	0.594	0.046	0.591
b7a86f4968071e0f963fa87ef314fdd1b6c73a66355431cc53a37e193ba6be9b_s00	0.022	0.864	0	0.856	0.016	0.864
b98681c74842c4058bd2f88b06063731c26a90da083b1ef348e0ec734c58752b_s00	0.122	0.628	0.014	0.736	0.14	0.628
bff985591dd5d6303018a6e9a3dcfb336771a414ad4605c24ce1c1155fc86a96_s00	0.03	0.449	0.021	0.462	0.013	0.469
c169a7782a69ea2f38f64d2739de189e88adbcfd4a829721def8c89ecabe8b71_s00	0.035	0.786	0.026	0.785	0.035	0.786
c3bec1066aae20f48b82975e7e8b684cd67635a8baf211e4d9e3e13bc54c5d06_s00	0.018	0.433	0.015	0.425	0.012	0.412
c44ed955eb2e5c8d820b01477e122b32eff6dd475343e11229c33d8af3473b22_s00	0.014	0.836	0.02	0.827	0.019	0.839
c6de542205b891eed5c40e6d8ae3d03a6ca39b26dc445b4dbc64340d4d64dd2d_s00	0	0.532	0	0.51	-0.022	0.532
d1b173875e2261f55014bd27bd7174b9ae1c769338c1b31b5d737e9e60175993_s00	0	0.85	0	0.83	-0.006	0.83
d256b32adda37f2301c9e46f34b7f9a36cce273256369ceb5dc2c73c3007e3c4_s00	0.015	0.344	0.003	0.384	0.033	0.345
d2815f2f616d92be35c7e8dcfe592deec88516aef9ffc9b21257f52b7d6d0354_s00	-0.015	0.693	0	0.664	0.044	0.649
d32ea6d318626ca14a967d0c1ad3218aebfe636624a8d1173f5150dde8ff38cf_s00	0	0.851	0.019	0.845	0	0.864
d35f25c8e3f7fca5232fc4d5e3faf14b025b20b3731af77fe971a5e2e9d69d28_s00	0.021	0.778	0.025	0.764	0.008	0.799
d3ce382f190ee24729bd2e80684c11bef72bc9c733cdbbc19a17d2c1b2e775f7_s00	0.056	0.61	0.056	0.61	0.01	0.656
d7db360fabfce9828559a21f6bffff589ae868e0dc6101d7c1212de34a25e3cb_s00	0.019	0.574	0.02	0.563	0.019	0.568
d910b2b1be8406caecfe31a503d412ffc4e3d488286242ebc7381836121dd4ef_s00	0.002	0.46	0.005	0.455	0	0.46
dad607a203483439fcbc2acecd0a39fb5e5a94a32a94348f5c802c79cfeb6e7c_s00	0.028	0.704	0.017	0.697	-0.027	0.753
dd54adb80393de7769b9853c0aa2ee9b240905d0e99c59d4ccd99401f327aa05_s00	0.017	0.756	0.014	0.745	0.024	0.752
dna-12_s00	0.009	0.761	0.005	0.756	0.031	0.739
dna-12_s01	0.065	0.545	0.132	0.558	0.035	0.578
dna-12_s10	0.033	0.912	0.031	0.899	0.024	0.888
dna-12_s11	0.063	0.576	0.009	0.567	0.082	0.546
dna-14_s00	0	0.737	0.01	0.754	0.034	0.711
dna-14_s01	-0.01	0.854	0.013	0.818	0.028	0.8
dna-14_s10	0.066	0.564	0.017	0.586	0.069	0.502
dna-14_s11	0.041	0.698	0.036	0.687	0.029	0.676
dna-22_s00	0.005	0.475	-0.024	0.475	0.042	0.378
dna-22_s01	0.047	0.687	0.033	0.654	0.064	0.605
dna-22_s10	0.134	0.653	0.089	0.657	-0.004	0.624
dna-22_s11	0.102	0.601	0.159	0.537	0.083	0.585
dna-23_s00	-0.048	0.694	-0.04	0.644	-0.033	0.67
dna-23_s01	0.01	0.798	0.036	0.747	0.019	0.762
dna-23_s10	-0.091	0.93	0.012	0.918	0.044	0.886
dna-23_s11	0	0.64	0.026	0.664	0.056	0.613
dna-45_s00	0	0.667	0	0.8	0	0.643
dna-45_s01	-0.098	0.931	0.019	0.931	0.016	0.796
dna-45_s10	0.131	0.65	0.079	0.604	0.072	0.63
dna-45_s11	0	0.701	0	0.749	-0.059	0.749
dna-48_s00	0	0.693	0.017	0.652	0.033	0.636
dna-48_s01	0.036	0.552	0.084	0.552	0.076	0.478
dna-48_s10	0.026	0.679	0.026	0.671	-0.007	0.671
dna-48_s11	0.021	0.558	0.021	0.551	0.006	0.538
dna-9_s00	0.116	0.477	0.108	0.451	0.176	0.417
dna-9_s01	0	1	0.069	0.931	0.019	0.956
dna-9_s10	0.011	0.616	0.023	0.597	0.073	0.527
dna-9_s11	-0.012	0.695	-0.01	0.665	0	0.665
e17b7aedd251a016c01ef9158e6e4aa940d9f1b35942d86028dc1222192a9258_s00	-0.073	0.656	0.123	0.748	0	0.675
e216ec5063d3562b793e434c491051bd8867f6c2e571e41137c7c560cc0e6a03_s00	0.002	0.373	0.002	0.355	0.025	0.363
e4ae1ceddb279bac30273ca7ac480025ce2e7287328f5272234b5bbca6d13135_s00	0	0.746	0.014	0.732	0.051	0.688
e5384c905e9879cb6e8ff5250fb03155bc1db035d8dde458eece9078b7de8ff1_s00	0.003	0.759	0.001	0.776	0.021	0.733
e5a6c5e01e6a4ef676a2d975374e995dd55792ea317a8e110bebc37da83a4ce8_s00	0.007	0.654	0.019	0.639	0.012	0.718
e5a7b8a9924b26b3abf039255a8a3bb00258f4966f68ff3349560b4350af9367_s00	0.01	0.76	0.027	0.734	-0.011	0.772
e9b8ad127f2163438b6236c74938f43d7b4863aaf39a16367f4af59bfd96597b_s00	-0.01	0.667	0.02	0.659	0.01	0.663
eea70a7948d25a9a791dbcb39228af4ea4049fe5ebdee9c04884be8cca3da835_s00	0.015	0.757	0.017	0.755	-0.009	0.781
eea70a7948d25a9a791dbcb39228af4ea4049fe5ebdee9c04884be8cca3da835_s10	0.014	0.673	-0.016	0.696	0.02	0.653
eeb142344e9de3250ab748f93940bf06be70d5078337680998468a134a101698_s00	-0.001	0.457	-0.009	0.461	-0.001	0.447
f0d0ab13ff53adc3c4d57e95a5f83d80b06f2cbc0bf002b52cf7b496612e0ce4_s00	-0.026	0.609	-0.019	0.568	-0.008	0.583
f35ab34528e3e2d2589d24cbffc0e10024dfc474a68585d0b5feb7b05aa0067f_s00	0	0.81	-0.006	0.816	0	0.81
f43169e3d8b4f71e687945b9e72cbfdfe2e40e68842568e6a30c60d64c1378b6_s00	0.04	0.772	0.056	0.738	0.06	0.766
ff3407842ada5bc18be79ae453e5bdaa1b68afc842fc22fa618ac6e6599d0bb3_s00	0	0.772	-0.006	0.761	0.01	0.758
ff3e512b5fb860e5855d0c05b6cf5a6bcc7792e4be1f0bdab5a00af0e18435c0_s00	-0.004	0.439	0.034	0.401	-0.009	0.444
image_0010_14_42_s00	-0.023	0.201	-0.02	0.194	-0.021	0.205
image_0010_14_42_s01	0.016	0.267	0.019	0.263	0.002	0.276
image_0010_14_42_s10	-0.011	0.24	-0.003	0.242	-0.018	0.24
image_0010_14_42_s11	0.024	0.307	0.044	0.303	0.041	0.294
IXMtest_B22_s8_w10754C18F-B059-47B4-A423-FF429B984D80_s00	0.011	0.8	0.008	0.782	0.014	0.792
IXMtest_C02_s4_w1661FF37C-AB9B-4038-BDF3-D21DFD2811BE_s00	0.002	0.722	0.012	0.709	0.001	0.72
IXMtest_C19_s4_w1AD3DC23E-B9B5-46E9-9716-26096C672A13_s00	0.002	0.734	0.016	0.727	0.008	0.729
IXMtest_D06_s8_w1BE84C8EF-4CD0-4B56-8267-4E662F57AC25_s00	0.025	0.721	0.019	0.714	0.027	0.708
IXMtest_D10_s2_w1BB72A093-72AB-476C-9513-2FF43BFB2134_s00	0.008	0.8	0.012	0.779	0.007	0.8
IXMtest_D20_s9_w1588B4C42-5A0D-4B93-9A80-A6527CC1C411_s00	0.008	0.604	0.009	0.595	0.008	0.601
IXMtest_E19_s4_w129545707-4CD3-4498-AC27-E4AE24D0253C_s00	0.008	0.786	0.014	0.767	0.016	0.781
IXMtest_E23_s8_w10F1F106B-057A-482C-93BB-C9A0B044C054_s00	0.013	0.784	0.019	0.76	0.023	0.772
IXMtest_F03_s5_w1FE22EC7D-720A-4848-888A-6AFE1E1C85B0_s00	0.017	0.785	0.036	0.752	0.027	0.767
IXMtest_F12_s9_w1CD127D58-4641-41D3-88CC-E12B7FE77D78_s00	0.017	0.787	0.016	0.782	0.02	0.78
IXMtest_F22_s6_w1D6C33377-3947-4DAC-B62D-531C2565F150_s00	0.017	0.83	0.013	0.819	0.015	0.821
IXMtest_G16_s6_w1C3F175E2-0AF5-401C-AC5C-8E128A237B22_s00	0.018	0.658	0.019	0.648	0.018	0.655
IXMtest_G22_s5_w1CE8AEFCD-7739-4D60-B112-9D2D73EE05E5_s00	0.008	0.852	0.004	0.825	0.018	0.845
IXMtest_G23_s8_w12910C37A-C52C-45B2-A796-7C60A2247C32_s00	0	0.768	0.012	0.744	0.01	0.755
IXMtest_H06_s4_w16261E805-AF5F-4785-BB65-C77B61FF39F7_s00	-0.002	0.665	-0.006	0.654	0.009	0.66
IXMtest_I01_s4_w1218CC565-C87E-4390-936A-4D3E51BC10DB_s00	-0.007	0.805	-0.004	0.79	0.005	0.783
IXMtest_I04_s9_w16A5CC270-8B92-42EE-AA4A-855776F7D46B_s00	0.015	0.591	0.012	0.589	0.011	0.591
IXMtest_I08_s2_w11996D679-5D76-4FB8-A681-2014A8999EC8_s00	0.014	0.881	0.01	0.878	0.012	0.89
IXMtest_I16_s9_w1582FD22A-5270-4FDC-868F-5F75808E2321_s00	0.009	0.8	0.018	0.779	0.015	0.792
IXMtest_I23_s5_w1E3053D6B-8CEF-48E3-A6A5-2F0D7C1AA177_s00	0.041	0.822	0.005	0.835	0.023	0.833
IXMtest_J08_s2_w1C146DB1C-05B3-49EF-9C62-1185FD9897AC_s00	0.022	0.756	0.014	0.743	0.024	0.761
IXMtest_K02_s3_w1FE99F6CA-8D35-4496-8F52-DBE55EFAB7E6_s00	-0.004	0.815	-0.024	0.803	0.01	0.799
IXMtest_K05_s7_w1816D5E2A-B9D8-48DA-9FE6-CBC35FE38C8D_s00	-0.001	0.772	0.014	0.746	0.009	0.769
IXMtest_K11_s4_w139A2D71E-EC27-49CC-BDA0-1118747BDC76_s00	0.004	0.771	0.011	0.756	0.015	0.77
IXMtest_L01_s3_w1E7E0D198-5FB4-4E10-A27C-C46463DA9E06_s00	0.011	0.491	0	0.491	0.018	0.461
IXMtest_O01_s6_w11A23978B-BAAD-4287-B1F6-FFBCF45C5E2F_s00	0.007	0.803	0.01	0.783	0.016	0.792
IXMtest_O07_s2_w148B3D2F0-D4D6-4F1A-88D3-F18574F52153_s00	0.011	0.779	0.018	0.738	0.008	0.765
IXMtest_O18_s1_w1C2EE9CCF-5055-4E56-BB3A-212A63545A90_s00	0.015	0.801	0.011	0.788	0.015	0.801
IXMtest_P10_s2_w130B9EBAE-801C-4AAC-A3CE-1C96EE2E6FF9_s00	0.011	0.794	0.019	0.775	0.014	0.785
IXMtest_P15_s3_w10F5E9699-743C-4177-93CE-27CFD65A925E_s00	0.003	0.768	0.008	0.758	0.005	0.765
jw-1h_3_c5_s00	0	0.736	0	0.725	0	0.725
jw-1h_3_c5_s01	-0.045	0.778	-0.024	0.767	0	0.743
jw-1h_3_c5_s10	-0.009	0.742	0.008	0.725	0.016	0.742
jw-1h_3_c5_s11	-0.007	0.685	0.081	0.597	0.033	0.645
jw-24h_3_c5_s00	0.022	0.603	0.011	0.601	0.018	0.658
jw-24h_3_c5_s01	-0.007	0.639	-0.051	0.668	-0.003	0.625
jw-24h_3_c5_s10	0.032	0.561	-0.005	0.598	0.089	0.542
jw-24h_3_c5_s11	-0.006	0.806	0.028	0.79	-0.018	0.818
jw-2h_1_c5_s00	0.047	0.551	0.064	0.531	0.091	0.497
jw-2h_1_c5_s01	0.046	0.522	0.001	0.524	0.006	0.503
jw-2h_1_c5_s10	0.069	0.491	0.049	0.472	0.077	0.45
jw-2h_1_c5_s11	0.092	0.475	0.103	0.447	0.015	0.481
jw-2h_2_c5_s00	0.096	0.532	0.106	0.551	0.158	0.538
jw-2h_2_c5_s01	-0.005	0.691	0.004	0.682	0.016	0.686
jw-2h_2_c5_s10	0.029	0.685	0.02	0.665	0.046	0.633
jw-2h_2_c5_s11	-0.034	0.69	-0.026	0.679	0.003	0.66
set03_image124_s00	0.036	0.493	0.016	0.494	0.001	0.514
set05_r01c01f24p03-ch1sk1fk1fl1_02_s00	0.014	0.265	0.008	0.262	0.024	0.267

## Sheet: fluo15_cv5
image	delta_checkpoint3	noTTA_checkpoint3	delta_checkpoint2	noTTA_checkpoint2	delta_checkpoint1	noTTA_checkpoint1
00735_s00	0.041	0.651	0.032	0.613	0.044	0.597
00736_s00	0.038	0.65	0.037	0.629	0.067	0.593
0114f484a16c152baa2d82fdd43740880a762c93f436c8988ac461c5c9dbe7d5_s00	0.11	0.667	-0.011	0.758	0.03	0.772
02903040e19ddf92f452907644ad3822918f54af41dd85e5a3fe3e1b6d6f9339_s00	0.043	0.708	0.057	0.677	0.043	0.689
03999_s00	0.028	0.305	0.023	0.31	0.034	0.277
03b9306f44e9b8951461623dcbd615550cdcf36ea93b203f2c8fa58ed1dffcbe_s00	-0.003	0.771	0	0.762	0.014	0.752
05623_s00	0.021	0.242	0.027	0.241	0.02	0.223
07313_s00	0.012	0.243	-0.004	0.25	0.028	0.195
0e132f71c8b4875c3c2dd7a22997468a3e842b46aa9bd47cf7b0e8b7d63f0925_s00	0.048	0.459	0.003	0.441	-0.066	0.556
10777_s00	0.018	0.192	0.033	0.185	0.04	0.174
10780_s00	0.042	0.138	0.034	0.129	0.026	0.138
11a0170f44e3ab4a8d669ae8ea9546d3a32ebfe6486d9066e5648d30b4e1cb69_s00	0.04	0.606	0.038	0.6	0.057	0.631
13362_s00	0.081	0.328	0.053	0.305	0.044	0.317
13571_s00	0.031	0.529	0.05	0.427	0.047	0.448
15964_s00	0.056	0.265	0.049	0.229	0.032	0.233
17303_s00	0.008	0.3	0.02	0.271	0.005	0.278
17674_s00	0.026	0.332	0.038	0.298	0.027	0.27
193ffaa5272d5c421ae02130a64d98ad120ec70e4ed97a72cdcd4801ce93b066_s00	0.008	0.746	0.006	0.75	0.006	0.726
1a75e9f15481d11084fe66bc2a5afac6dc5bec20ed56a7351a6d65ef0fe8762b_s00	-0.016	0.378	-0.01	0.361	-0.044	0.395
1c681dfa5cf7e413305d2e90ee47553a46e29cce4f6ed034c8297e511714f867_s00	0.029	0.361	-0.012	0.386	0.01	0.382
1c8b905c9519061d6d091e702b45274f4485c80dcf7fb1491e6b2723f5002180_s00	0.003	0.801	0.011	0.771	0.008	0.781
1d4a5e729bb96b08370789cad0791f6e52ce0ffe1fcc97a04046420b43c851dd_s00	0.006	0.739	0.005	0.716	0.025	0.721
20180119_spheroid_PBS_Patrick_z026_ch00_01_s01	-0.026	0.14	0.036	0.14	0.014	0.086
20180119_spheroid_PBS_Patrick_z026_ch00_01_s10	0	0.233	-0.034	0.267	0	0.2
20180119_spheroid_PBS_Patrick_z026_ch00_01_s11	-0.002	0.258	0.006	0.268	0.001	0.193
2349e95ece2857c89db7e4a8be8c88af0b45f3c4262608120cb3bd6ef51fd241_s00	0.016	0.764	0.016	0.764	0	0.8
237802ac5005f9cf782367156c46c383efd9e05088e5768ca883cbbe24abadb1_s00	0.019	0.714	0.006	0.698	0.018	0.783
27c30f9011492f234e4587c9a4b53c787037d486f658821196fe354240ac3c47_s00	0.018	0.798	0.031	0.783	0.009	0.814
2817299fd3b88670e86a9db5651ba24333c299d1d41e5491aabfcd95aee84174_s00	0.004	0.78	0.015	0.769	0.015	0.769
28d33efef218392e79e385906deb88055d94b65ad217de78c07e85476f80f45a_s00	0.017	0.654	0.015	0.656	0.013	0.641
295682d9eb5acb5c1976a460c085734bfaf38482b0a3f02591c2bfdcd4128549_s00	0.015	0.605	0	0.605	0.024	0.565
295ac4ecf2ee0211c065cf5dbb93b1eb8e61347153447209cd110e9c3e355e81_s00	0	0.754	-0.025	0.838	0.016	0.733
29dd28df98ee51b4ab1a87f5509538ecc3e4697fc57c40c6165658f61b0d8e3a_s00	0.02	0.598	0.009	0.618	0.006	0.6
2f929b067a59f88530b6bfa6f6889bc3a38adf88d594895973d1c8b2549fd93d_s00	-0.002	0.652	-0.016	0.655	0.012	0.596
35ca5f142a7d7a3e4b59f1a767a31f87cb00d66348226bc64094ee3d1e46531c_s00	0.008	0.262	0.001	0.252	0.006	0.178
3b957237bc1e09740b58a414282393d3a91dde996b061e7061f4198fb03dab2e_s00	0.023	0.61	-0.006	0.613	0.008	0.614
3bfd6bb152310f93daa6f4e1867c10572946e874b3a30c9ba8e0fcdeb590300b_s00	0.026	0.436	0.013	0.441	0.018	0.365
3ca8181367fc1258a418f7bf5044533c83e02a59c1a96def043295c429c297a8_s00	0.01	0.668	0.009	0.649	0.012	0.646
43a71aeb641faa18742cb826772a8566c6c947d7050f9ab15459de6cc2b3b6af_s00	0.03	0.272	0.032	0.256	0.017	0.221
4596961c789d3b41916492918797724fe75128239fefc516c3ee75322b7926f0_s00	0.008	0.807	0.019	0.781	0.002	0.787
4d2cff9a0c8df3a7ef6100fda6f66e865a7670af6a18564767d8019b9ed2fd7b_s00	0.013	0.719	0.022	0.686	0.015	0.691
4ff152d76db095f75c664dd48e41e8c9953fd0e784535883916383165e28a08e_s00	-0.023	0.78	-0.009	0.757	0	0.871
52a4ac5a875be7a6c886035d54fb63f5f397dc43508c4831898f6b2f8debc7f3_s00	0.1	0.762	0.097	0.787	0.15	0.734
5488e8df5440ee5161fdfae3aeccd2ee396636430065c90e3f1f73870a975991_s00	-0.04	0.634	0.01	0.635	-0.029	0.635
550450e4bff4036fd671decdc5d42fec23578198d6a2fd79179c4368b9d6da18_s00	0.001	0.46	-0.001	0.455	0.007	0.407
56d0da5b663ddd49955478c00ca03118c367ff7dd6a646b8c875b0acb207d1c5_s00	0.089	0.7	0.046	0.722	0.071	0.711
57b49733c5a3c268b013553635a826e6a1b10e699bbd19c3b842375fe0adf344_s00	0.023	0.823	0.019	0.813	0.018	0.794
5953af5080d981b554529971903d8bee9871457a4361b51f04ba04f43793dd8f_s00	-0.003	0.663	0.008	0.645	0.001	0.6
5afcbfd0dd64392aa1e233b996d0bfb4354ee7119f30ae111c33d0fe4df11590_s00	0.011	0.723	0.018	0.703	0.009	0.705
5bda829acd824821bc1f3f6573cf065d364653d5322f033a4af943f7a6170566_s00	0.043	0.724	0.02	0.735	0.01	0.731
5cc036b65f7f2d5480e2be111a561f3713ac021683a9a9138dc49492a29ce856_s00	-0.013	0.383	0.013	0.357	0.012	0.294
615985773f1469fbc00915b3e82d1d4942051c09ddea2667e37ad361ed2e9d59_s00	0.017	0.525	0.008	0.525	0.028	0.481
61dc249314d7b965eb4561ec739eab9b0f60af55c97b25ced8cb2a42a0be128e_s00	0.037	0.787	0.001	0.771	0.012	0.757
66236902b874b7e4b3891db63a69f6d56f6edcec6aca7ba3c6871d73e7b4c34f_s00	0.039	0.669	0.036	0.632	0.007	0.673
6aa7dd0c88bec4f96cdd497f9c37779733033d9ec6513307461302d36bd32ac7_s00	0.018	0.825	0.018	0.825	0.007	0.836
6af82abb29539000be4696884fc822d3cafcb2105906dc7582c92dccad8948c5_s00	0.013	0.603	0.04	0.594	0.003	0.594
72b18a405555ad491721e29454e5cd325055ce81a9e78524b56f2c058a4d2327_s00	0.057	0.521	0	0.578	0.112	0.628
76c4f14e35210f87a29e93c46dbb25c8f5dc5c04d1d3134672708bcdfbc7e959_s00	0.007	0.494	-0.004	0.495	0.009	0.495
7978812d0e2e034ee1f9c141f019705582fcaa290e4a01c6c75a62753285cb23_s00	0.06	0.711	0.116	0.707	0.151	0.692
7ac468eb217b7058d22c1711285d21949b4121bf3fa3217e3e51453666ebecff_s00	0	0.843	0	0.843	0.022	0.821
7c0157913223365720209ac83ff2e0b1b2b460173acd615c67646014093a2b97_s00	-0.028	0.83	-0.067	0.83	0.043	0.786
7f2b154541166210f468d89bb0a7184f10e51168a181dbb8b686c14654ffa317_s00	0.009	0.747	0	0.754	0.003	0.752
7f4d7b549d0f1a110191e2aded872943d85892bc30667f19fe9de97a5370b08e_s00	0.011	0.752	0.01	0.688	0.006	0.682
80632d6be60c8462e50d51bcf5caf15308931603095d6b5e772a115cd0d0470c_s00	0	0.568	-0.019	0.58	0.04	0.487
88d5a03f8ecd459f076a06e0d5035149193bfdd727c30905de19054dcb9018ae_s00	0.025	0.436	0.01	0.425	0.017	0.408
8a65e41c630d85c0004ce1772ff66fbc87aca34cb165f695255b39343fcfc832_s00	-0.008	0.343	-0.003	0.3	0.02	0.286
8b12e18670e4b24d03567d1e17c0c24fadf0ea2c1e763983dd6bb4c44b7376a6_s00	-0.079	0.825	-0.089	0.856	-0.084	0.858
8bef203fce625e4d8c89dca728158be4662dfdfdcd4dc73a6aa39a908c1631bc_s00	0.028	0.603	-0.006	0.63	0.028	0.592
912a679e4b9b1d1a75170254fd675b8c24b664d80ad7ea7e460241a23535a406_s00	0.009	0.486	0.007	0.489	0.013	0.457
9b25b8ffd5f52b6c3d235a42d51d380503d1f80b61ef0f62eeb696f5977c38e6_s00	-0.024	0.681	-0.013	0.688	0.023	0.704
9bb6e39d5f4415bc7554842ee5d1280403a602f2ba56122b87f453a62d37c06e_s00	0.02	0.503	0.005	0.505	0.042	0.467
a022908f1b7880838dbc0411e50828e64b4f5e0263afdf04295e30bb2ff58005_s00	-0.002	0.75	-0.016	0.739	0.035	0.692
a4c729efb5059893a8b62c7abeba171cb516836f8a20468f6b176dfe2f6f84d1_s00	-0.026	0.708	0.054	0.698	0.02	0.688
a6593632dcbbe4c9e9429a9cec573d26fd8c91a47d554d315f25e7c2e0280ee3_s00	0.126	0.639	0.111	0.635	0	0.744
aaa52100fafaa50877e777229cdf6cde7c422f145ff6719449b80631d9a3b0f6_s00	0.016	0.794	0.015	0.778	0.021	0.765
abbfff07379bceb69dba41dad8b0db5eb80cc8baf3d4af87b7ee20b0dac32215_s00	0.041	0.553	0.038	0.558	0.046	0.565
ade080c6618cbbb0a25680cf847f312b5e19b22bfe1cafec0436987ebe5b1e7e_s00	0.011	0.656	0	0.634	-0.037	0.684
af8621ef0db8c26b0bce6385bd5609b584bfd678fcf7a234b8a15e6bb05c15ac_s00	-0.011	0.737	-0.01	0.72	-0.013	0.756
AS_09125_050116000001_A24f00d0_slice1_channel1_s00	0.034	0.498	0.067	0.464	0.034	0.413
AS_09125_050116000001_L15f00d0_slice5_channel1_s00	0.029	0.471	0.021	0.434	0.004	0.434
b1eb0123fe2d8c825694b193efb7b923d95effac9558ee4eaf3116374c2c94fe_s00	0	0.435	0	0.417	0	0.417
b76ff33ae9da28f9cd8bdce465d45f1eca399db3ffa83847535708e0d511fe38_s00	0.016	0.791	0.002	0.771	0.049	0.715
ba3997edd3fcb2f823ecdf870d2b607f08bff848f72a5cf72340bae5aca7c5ce_s00	0.021	0.718	0.043	0.702	0.044	0.716
bb481eae02085bbae08742f702b9ab7d8b2ff9df2fbefeee9fac51f7c77dd01f_s00	-0.025	0.431	-0.024	0.439	-0.029	0.508
bb8ebf465c968a5f6f715de5d9e2e664afd1bcaa533e0e3352ecea1cc5b6fb0d_s00	0.016	0.745	0.026	0.716	0.025	0.719
be26966900aa0e5b41d5a8ecafe04281b37deb05c5cd027968d7b74143398174_s00	0.038	0.508	0.022	0.524	0.014	0.533
bfe8ef193a68a0a86a5e4ae1ddc27bda3f9ffe170494395be4030ba72737c565_s00	0.012	0.19	0.016	0.186	0.009	0.125
c00ae67f72816daee468474026e30705003b2d3501f123579a4f0a6366b66aa1_s00	0.021	0.615	-0.008	0.655	-0.012	0.657
c04fa1a74a980d790ba6f3e595fd9851f14370bb71c7cbb7846c33ca9d72687f_s00	0.057	0.463	0.042	0.463	0.022	0.475
c53326fe49fc26b7fe602b9d8c0c2da2cb157690b44c2b9351a93f8d9bd8043d_s00	0.003	0.428	0.015	0.418	0.01	0.403
c9f305be17312bdb9530fb4f1adc6d29730ddbe0e74730cbf031de174bf437b7_s00	-0.012	0.826	0.033	0.785	0	0.788
ca20076870e8fb604e61802605a9ac45419c82dd3e23404c56c4869f9502a5ef_s00	0.054	0.183	0.037	0.168	0.067	0.146
ca20076870e8fb604e61802605a9ac45419c82dd3e23404c56c4869f9502a5ef_s10	-0.004	0.416	0.029	0.388	0.039	0.32
ca20076870e8fb604e61802605a9ac45419c82dd3e23404c56c4869f9502a5ef_s20	-0.021	0.411	0.002	0.375	-0.019	0.338
cfabf7379c5591d40aa4a20c86b4197c6a25ab55887a9fca4f06c2dfc0f0e973_s00	-0.005	0.73	-0.008	0.714	0.003	0.708
d0f2a00d3155c243048bc48944aef93fb08e2258d1fa5f9ccadd9140082bc22f_s00	-0.016	0.636	0.009	0.612	0.023	0.595
d4d88391bc399a3715440d4da9f8b7a973e010dc1edd9551df2e5a538685add5_s00	0.025	0.624	0.022	0.602	0.023	0.617
d52958107d0b1f0288f50f346a833df3df485b92d5516cfcb536e73ab7adafd0_s00	0.006	0.835	0.008	0.809	0.018	0.809
d7ec8003735996458b56ccb8ae34d080eb2a6adabef931323239632515b4b220_s00	0.025	0.574	-0.004	0.603	-0.019	0.603
da79a2b105f055ce75404a04bf53bbb51d518d9381af7b4ac714c137f101d920_s00	0.023	0.404	0.014	0.399	0.01	0.405
dbbfe08a52688d0ac8de9161cbb17cb201e3991aacab8ab8a77fe0e203a69481_s00	0.006	0.465	-0.004	0.479	0.022	0.445
dec1764c00e8b3c4bf1fc7a2fda341279218ff894186b0c2664128348683c757_s00	0.052	0.592	0.06	0.573	0.035	0.536
df40099c6306ca1f47fcc8a62e2fa39486d4e223177afdc51b2ad189691802d8_s00	0.023	0.497	0.014	0.49	0.02	0.445
df5cdd0ebe1bdf8dc870bc294b8f08961e083bc7f9be69e268454aa9091808b9_s00	-0.051	0.674	-0.044	0.666	-0.01	0.64
df9a4212ecb67bb4e58eba62f293b91f9d6f1dde73e38fa891c75661d419fc97_s00	0.02	0.801	0.009	0.793	0.032	0.776
dna-15_s00	0.017	0.775	0.071	0.683	0.021	0.733
dna-15_s01	0.018	0.77	0.003	0.765	0.019	0.732
dna-15_s10	0.242	0.698	0.246	0.671	0.08	0.63
dna-15_s11	0.098	0.563	0.089	0.563	0.022	0.648
dna-18_s00	0.096	0.525	0.063	0.525	0.065	0.536
dna-18_s01	0.009	0.561	0.025	0.513	0.016	0.532
dna-18_s10	0.017	0.596	0.028	0.571	0	0.575
dna-18_s11	0.018	0.711	0.022	0.689	0.022	0.689
dna-25_s00	-0.001	0.754	0.005	0.74	-0.051	0.796
dna-25_s01	0.02	0.649	0.025	0.644	0.022	0.688
dna-25_s10	0	0.63	0.007	0.605	0	0.63
dna-25_s11	0.028	0.396	0.008	0.405	0.035	0.389
dna-37_s00	0	0.9	0	0.9	0.025	0.875
dna-37_s01	0.022	0.621	0	0.621	0.022	0.621
dna-37_s10	0	0.615	0.007	0.54	0	0.554
dna-37_s11	0.057	0.667	0	0.716	-0.071	0.803
dna-38_s00	0.114	0.621	0.152	0.57	0.071	0.596
dna-38_s01	0.05	0.537	0.058	0.517	0.044	0.508
dna-38_s10	0.018	0.844	0.014	0.816	0.022	0.83
dna-38_s11	0.129	0.621	0.099	0.605	0.113	0.621
dna-47_s00	0.037	0.472	-0.007	0.488	0	0.502
dna-47_s01	0.031	0.473	0	0.477	0.026	0.426
dna-47_s10	0.02	0.668	-0.018	0.606	0.05	0.639
dna-47_s11	0.114	0.414	0.116	0.391	0.038	0.485
dna-7_s00	0.046	0.6	0.062	0.636	0.052	0.646
dna-7_s01	0.023	0.476	0.046	0.463	-0.02	0.507
dna-7_s10	0.023	0.426	-0.006	0.411	0.032	0.437
dna-7_s11	0.063	0.727	0.07	0.776	-0.005	0.795
e321cfa987e77c21373a0f8b1236c83d6636306949a82a7f5b07fc0838e7777f_s00	-0.019	0.588	-0.023	0.593	-0.01	0.646
e7a3a7c99483c243742b6cfa74e81cd48f126dcef004016ad0151df6c16a6243_s00	0.007	0.741	0.011	0.728	0.024	0.719
e856511ac1c34d24320eb7c56c05a4a3340d06667b4f5b8e8df615d415c7f650_s00	0.009	0.498	-0.008	0.508	-0.005	0.506
ea00f5a91ca75e745d675201cc62d7db266f8e2787033e15a7dd5f1cc5c0ad72_s00	0.02	0.761	0.021	0.741	0.042	0.743
ead9464a50a17f74bf1b6471d94ecce8d887cf518c8fedc6c6048eb948bc4e49_s00	0	0.9	0	0.9	0.009	0.9
ecb36c90cdd20245d89173c106f3c6a2d124d07bdea0ae202fb1efa49b0cd169_s00	0.018	0.752	0.037	0.712	0.012	0.723
f113626a04125d97b27f21b45a0ce9a686d73dee7b5dbc0725d49194ba0203bd_s00	0	0.885	0.01	0.867	0.045	0.826
f20eb4592e7d3cf58d421a9c34832d33adcdcbd0e17b7bf009a013847608da27_s00	0.022	0.825	0.015	0.818	0.038	0.795
f26f4c2c70c38fe12e00d5a814d5116691f2ca548908126923fd76ddd665ed24_s00	0.011	0.314	0.018	0.293	0.013	0.231
f29fd9c52e04403cd2c7d43b6fe2479292e53b2f61969d25256d2d2aca7c6a81_s00	0.025	0.432	0.048	0.39	0.032	0.381
f29fd9c52e04403cd2c7d43b6fe2479292e53b2f61969d25256d2d2aca7c6a81_s01	0.036	0.222	0.03	0.208	0.038	0.162
f4c4db3df4ff0de90f44b027fc2e28c16bf7e5c75ea75b0a9762bbb7ac86e7a3_s00	0.011	0.356	0.019	0.368	-0.002	0.356
f4c4db3df4ff0de90f44b027fc2e28c16bf7e5c75ea75b0a9762bbb7ac86e7a3_s01	0	0.218	0.005	0.225	0.052	0.24
f4faa3a409014db1865074c5f66a0255f71ae3faba03265da0b3b91f68e8a8f0_s00	0.007	0.906	0.004	0.889	0.017	0.896
f6cb37ebf29c225284c8415962f7287abe7007fae8fe3d8a3899b608b832d7d5_s00	0	0.854	-0.004	0.842	-0.008	0.843
f728de04267283f0b4daab9a840e7433b2c6034baf195fd526850439c9297687_s00	-0.009	0.563	-0.007	0.561	0.013	0.52
f73e37957c74f554be132986f38b6f1d75339f636dfe2b681a0cf3f88d2733af_s00	0.041	0.588	0.035	0.591	0.013	0.567
f81ca7ee25e733ff37240c34c8e3044d9937bb0166e315952ebde3f237ecb86f_s00	-0.023	0.715	-0.002	0.692	-0.014	0.709
f93ec5e683d81005ffc2a84a1c0299b2406ad14b764b824e013f7ca3a13833b5_s00	0.005	0.795	0.005	0.792	0.023	0.78
fdda64c47361b0d1a146e5b7b48dc6b7de615ea80b31f01227a3b16469589528_s00	-0.02	0.532	-0.025	0.533	0.006	0.545
image_0010_14_s00	0.017	0.351	0.017	0.352	0.027	0.357
image_0010_14_s01	0.027	0.321	0.014	0.331	0.004	0.313
image_0010_14_s10	0.052	0.29	0.027	0.291	0.017	0.293
image_0010_14_s11	0.016	0.32	0.015	0.336	0.023	0.297
IXMtest_A09_s1_w1CE70AD49-290D-4312-82E6-CDC717F32637_s00	0.017	0.763	0.018	0.744	0.015	0.753
IXMtest_A12_s7_w1EAEEA614-51ED-43B3-A4FF-088730911E4C_s00	-0.003	0.187	-0.03	0.218	-0.011	0.189
IXMtest_A18_s1_w1BFDF1C94-9C1F-4F5F-BBC1-05196333B1BF_s00	0.002	0.856	0.007	0.84	0.002	0.84
IXMtest_A22_s8_w1E2AFE190-831D-4D9C-961E-3AA2ECB3599D_s00	0.008	0.776	0.01	0.768	0.007	0.771
IXMtest_B22_s6_w19397283D-2426-4942-8A0F-EB75E1D48C2D_s00	0.003	0.824	0.003	0.799	0.006	0.812
IXMtest_C14_s8_w1612E3D43-FA7E-4FFB-BE53-F34A3A0CAFCD_s00	0.016	0.773	0.023	0.744	0.008	0.758
IXMtest_C23_s2_w10533E965-3DC3-4556-9C26-EA8DD4F8DE61_s00	0.008	0.698	-0.002	0.68	0.01	0.683
IXMtest_D02_s8_w1AC6783DF-ED35-4818-8091-E6D02AF4BFBD_s00	0.012	0.755	0.009	0.738	0.024	0.737
IXMtest_E05_s2_w15CCE97F8-3F02-412E-8BF2-FC92972DDA1A_s00	-0.018	0.765	0.002	0.764	0.011	0.733
IXMtest_G10_s3_w1C1257E17-1DBA-4619-B06E-D6DBB8A53088_s00	0.011	0.738	0.014	0.716	0.02	0.71
IXMtest_H07_s2_w1D8F30687-16A2-4A0D-BDD5-377257089055_s00	0.001	0.826	0.015	0.806	-0.004	0.807
IXMtest_I17_s7_w1BB3D534E-DF08-4F21-BAC6-6B105BB40AF9_s00	0.029	0.769	0.007	0.783	0.04	0.745
IXMtest_J20_s1_w1EEE65E52-7AD8-47C7-A286-6E84C5D77953_s00	0.011	0.791	0.003	0.779	0.017	0.776
IXMtest_K01_s3_w1054711D8-52CF-4672-B3A0-EC9EC2E681C4_s00	0.005	0.829	-0.004	0.819	0.01	0.808
IXMtest_K06_s9_w1787DFDA5-E2CE-40DB-9430-CC3766599BCC_s00	0.009	0.797	0.032	0.748	0.02	0.756
IXMtest_L03_s6_w1BE79472D-5E2C-422F-A16E-7AC0691C0FD8_s00	0.013	0.749	0.018	0.729	0.017	0.731
IXMtest_M04_s3_w1A599DF67-1E7F-4A09-84FD-0080767A735C_s00	0.007	0.768	0.008	0.74	0.012	0.745
IXMtest_M12_s5_w16D817EFA-C3C9-45DB-AC15-61BB143DEC62_s00	0.007	0.724	0.014	0.701	0.01	0.688
IXMtest_M12_s7_w193E9BA0F-274A-4EE8-A0F0-6A58471A333A_s00	0.003	0.74	0.006	0.726	0.009	0.722
IXMtest_N12_s7_w166EF3FAB-EA33-4B28-91E3-034A1654BAAE_s00	0.002	0.719	0.013	0.701	0.014	0.701
IXMtest_O16_s3_w129E61E12-E398-496E-9408-092D2D70E74B_s00	0.011	0.885	0.009	0.871	0.012	0.87
IXMtest_P10_s7_w1F78192AF-7D11-4D41-80F3-8CD6DB05AB57_s00	0.007	0.837	0.016	0.812	0.011	0.821
IXMtest_P15_s8_w1D26A5BC7-CF59-4027-B785-85AD33773609_s00	-0.014	0.793	0.005	0.76	-0.011	0.773
jw-15min_4_c5_s00	-0.008	0.61	-0.021	0.604	0.028	0.571
jw-15min_4_c5_s01	-0.002	0.619	-0.004	0.588	-0.052	0.514
jw-15min_4_c5_s10	0.002	0.514	-0.001	0.506	-0.027	0.471
jw-15min_4_c5_s11	0.007	0.608	-0.027	0.608	-0.054	0.544
set03_image117_s00	-0.019	0.904	0.008	0.865	0.002	0.862
set05_r01c01f26p03-ch1sk1fk1fl1_0_0_01_s00	0.02	0.497	0.027	0.479	0.014	0.399
set05_r01c01f27p03-ch1sk1fk1fl1_0_0_04_s00	0.008	0.437	-0.001	0.442	-0.001	0.379
td_004_s00	0.014	0.312	0.003	0.323	0.009	0.301

## Sheet: fluo15_cv6
image	delta_checkpoint3	noTTA_checkpoint3	delta_checkpoint2	noTTA_checkpoint2	delta_checkpoint1	noTTA_checkpoint1
03997_s00	0.052	0.307	0.066	0.278	0.042	0.205
05900_s00	0.032	0.553	0.025	0.499	0.046	0.407
06c779330d6d3447be21df2b9f05d1088f5b3b50dc48724fc130b1fd2896a68c_s00	-0.008	0.646	0.013	0.602	0.046	0.567
07315_s00	0.007	0.266	0.014	0.27	0.06	0.222
07316_s00	-0.002	0.12	-0.008	0.14	0.021	0.146
077f026f4ab0f0bcc0856644d99cbf639e443ec4f067d7b708bc6cecac609424_s00	0.019	0.656	0	0.608	0.139	0.565
09337_s00	0.02	0.198	0.022	0.192	0.031	0.165
0acd2c223d300ea55d0546797713851e818e5c697d073b7f4091b96ce0f3d2fe_s00	0.047	0.584	0.027	0.584	0.03	0.606
0b2e702f90aee4fff2bc6e4326308d50cf04701082e718d4f831c8959fbcda93_s00	0	0.562	0	0.544	0.178	0.689
0bf4b144167694b6846d584cf52c458f34f28fcae75328a2a096c8214e01c0d0_s00	0.011	0.529	0.011	0.503	0.04	0.48
0d2bf916cc8de90d02f4cd4c23ea79b227dbc45d845b4124ffea380c92d34c8c_s00	-0.022	0.663	-0.008	0.629	0.016	0.614
0ea221716cf13710214dcd331a61cea48308c3940df1d28cfc7fd817c83714e1_s00	0.002	0.469	0.011	0.468	0.018	0.454
150b0ffa318c87b31d78af0e87d60390dbcd84b5f228a8c1fb3225cbe5df3e3f_s00	0.004	0.69	0.009	0.689	0.001	0.675
1740b0a67ca337ea31648b57c81bcfbb841c7bb5cad185199a9f4da596d531b9_s00	0.008	0.812	0.092	0.7	0.011	0.751
191b2b2205f2f5cc9da04702c5d422bc249faf8bca1107af792da63cccfba829_s00	0.052	0.524	0.103	0.491	0.022	0.63
19f0653c33982a416feed56e5d1ce6849fd83314fd19dfa1c5b23c6b66e9868a_s00	-0.009	0.289	0.002	0.279	0.009	0.271
1b518cd2ea84a389c267662840f3d902d0129fab27696215db2488de6d4316c5_s00	0.009	0.675	0.003	0.633	0.036	0.59
1bd0f2b3000b7c7723f25335fabfcdddcdf4595dd7de1b142d52bb7a186885f0_s00	0.009	0.638	0.02	0.61	0.021	0.605
1c2f9e121fc207efff79d46390df1a740566b683ff56a96d8cabe830a398dd2e_s00	0.114	0.6	0.08	0.611	0.075	0.595
1cdbfee1951356e7b0a215073828695fe1ead5f8b1add119b6645d2fdc8d844e_s00	0.03	0.445	0.041	0.442	0.035	0.457
1f0008060150b5b93084ae2e4dabd160ab80a95ce8071a321b80ec4e33b58aca_s00	0.063	0.432	0.032	0.432	0.034	0.43
20180119_spheroid_PBS_Patrick_z026_ch00_02_s10	0.01	0.269	0.009	0.244	0.012	0.227
20180122_spheroid_scale_2,5mirror_DLS_Acquire_008_Target_z25_ch00_s00	0.02	0.223	0.047	0.194	0.027	0.175
20180122_spheroid_scale_2,5mirror_DLS_Acquire_008_Target_z25_ch00_s01	-0.009	0.287	0.008	0.259	0.027	0.217
20180122_spheroid_scale_2,5mirror_DLS_Acquire_008_Target_z25_ch00_s02	0.05	0.388	0.05	0.337	0.062	0.311
20180122_spheroid_scale_2,5mirror_DLS_Acquire_008_Target_z25_ch00_s03	-0.016	0.358	0.007	0.346	0.033	0.325
20180122_spheroid_scale_2,5mirror_DLS_Acquire_008_Target_z25_ch00_s10	0.03	0.383	0.005	0.375	0.026	0.356
20180122_spheroid_scale_2,5mirror_DLS_Acquire_008_Target_z25_ch00_s11	0.023	0.221	0.013	0.186	0.059	0.165
20180122_spheroid_scale_2,5mirror_DLS_Acquire_008_Target_z25_ch00_s12	0.086	0.285	0.061	0.271	0.016	0.265
20180122_spheroid_scale_2,5mirror_DLS_Acquire_008_Target_z25_ch00_s13	-0.002	0.336	0.012	0.332	-0.004	0.316
20180122_spheroid_scale_2,5mirror_DLS_Acquire_008_Target_z25_ch00_s20	0.013	0.261	0.024	0.241	0.022	0.223
20180122_spheroid_scale_2,5mirror_DLS_Acquire_008_Target_z25_ch00_s21	-0.004	0.413	-0.013	0.366	-0.042	0.353
20180122_spheroid_scale_2,5mirror_DLS_Acquire_008_Target_z25_ch00_s22	0.038	0.342	0.054	0.334	0.024	0.301
20180122_spheroid_scale_2,5mirror_DLS_Acquire_008_Target_z25_ch00_s23	0.042	0.491	0.042	0.476	0.061	0.429
20180122_spheroid_scale_2,5mirror_DLS_Acquire_008_Target_z25_ch00_s30	0.011	0.436	0.02	0.408	0.075	0.355
20180122_spheroid_scale_2,5mirror_DLS_Acquire_008_Target_z25_ch00_s31	0.05	0.65	0.03	0.62	0.272	0.348
20180122_spheroid_scale_2,5mirror_DLS_Acquire_008_Target_z25_ch00_s32	0.012	0.31	0.001	0.305	0.012	0.285
20180122_spheroid_scale_2,5mirror_DLS_Acquire_008_Target_z25_ch00_s33	-0.041	0.359	-0.034	0.345	-0.028	0.327
220b37f4ca7cab486d2b71cd87a46ee7411a5aa142799d96ed98015ab5ba538a_s00	0	0.15	0	0.15	-0.05	0.2
2227fd9b01d67c2bcdb407d3205214e6dfeff9fd0725828e3b3651959942ff4a_s00	0.016	0.439	0.009	0.438	0.015	0.423
2869fad54664677e81bacbf00c2256e89a7b90b69d9688c9342e2c736ff5421c_s00	-0.021	0.75	-0.025	0.746	0.041	0.663
2abc40c118bc7303592c8bb95a80361e27560854b8971ab34dcf91966575b1f2_s00	0.008	0.848	0.016	0.799	0.032	0.771
319b6cb8b0d24b38db5e3c6fbb13b062e2766d9af5ff9bccb8f439ac0d870e52_s00	-0.004	0.55	-0.012	0.559	-0.02	0.538
33d0a9b24c25852ce35274b4b1777484ccd21f44dbe35491cc926e5948c1ce3e_s00	-0.01	0.586	-0.006	0.565	0.032	0.521
3874755f6222e83006fdad4d664ec0d9697c13af4fbe24b2f9a059bb13075186_s00	0.018	0.572	0.098	0.479	0.062	0.452
38f5cfb55fc8b048e82a5c895b25fefae7a70c71ab9990c535d1030637bf6a1f_s00	0.02	0.657	0.036	0.59	0.041	0.624
449fe932622db3b49366a260ddd20077219f96fb2dc0f912ad4f60b087876f3b_s00	-0.007	0.587	-0.013	0.594	0.001	0.563
4e1c889de3764694d0dea41e5682fedb265eaf2cdbe72ff6c1f518747d709464_s00	0.06	0.765	0.034	0.782	0.046	0.781
4f949bd8d914bbfa06f40d6a0e2b5b75c38bf53dbcbafc48c97f105bee4f8fac_s00	-0.008	0.16	-0.008	0.185	0.019	0.161
514ccfc78cb55988a238d3ac9dc83460aa88382c95d56bcc0559962d9fe481ef_s00	0	0.853	0.013	0.817	0.054	0.776
53df5150ee56253fe5bc91a9230d377bb21f1300f443ba45a758bcb01a15c0e4_s00	0.013	0.728	0.013	0.677	0.059	0.622
5419302571113e9aa74c7c0a9575333ca539b871a16c86ee92b35170b4ddc52e_s00	0.029	0.503	0.123	0.446	0.164	0.492
54cb3328e778d87f76062b0550e3bc190f46384acd8efbe58c297265d1906e84_s00	0.026	0.467	0.001	0.473	0.041	0.415
573e1480b500c395f8d3f1800e1998bf553af0d3d43039333d33cf37d08f64e5_s00	0.014	0.61	-0.013	0.581	0.047	0.519
5908488d940e846cc121c768758da9b1bd5b9922417e20c9101a4e254fa98af8_s00	0.007	0.782	0.008	0.757	0.03	0.715
5b12df18e4ae4df5af06052584cf0e6bef58ee2a220653890636eef88a944e14_s00	-0.01	0.667	0.001	0.636	0.058	0.587
5bb8508ff8ec8683fc6a8aa6bd470f6feb3af4eccdca07f51a1ebc9dad67cfb8_s00	-0.004	0.846	0.006	0.837	0.028	0.798
5cee644e5ffbef1ba021c7f389b33bafd3b1841f04d3edd7922d5084c2c4e0c7_s00	-0.079	0.701	-0.008	0.641	-0.033	0.65
5d21acedb3015c1208b31778561f8b1079cca7487399300390c3947f691e3974_s00	0.017	0.577	0.011	0.574	0.049	0.497
5d2c98fd6fda3c7d739461c3b3d4a0c7f8456121a14519dc5955a1775227b053_s00	0.002	0.714	0.004	0.694	0.05	0.659
5ddbfba2519484316e4b7ccabfa605e6e6fd96c3d87ac8cdfd2c134571a15311_s00	0.005	0.433	0.007	0.428	0.031	0.412
6034456567632f4b48dc3dfbb98534b5953c151990f4235df6c912c0a9c08397_s00	0.031	0.724	0	0.727	0.039	0.725
62570c4ff1c5ab6d9d383aba9f25e604768520b4266afd40fdf4734a694c8bc3_s00	0.046	0.532	0.022	0.538	0	0.589
693bc64581275f04fc456da74f031d583733360a1f6032fa38b3fbf592ff4352_s00	-0.007	0.215	0	0.192	0.016	0.179
6b6d4e6ff52de473a4b6f8bd0f11ae22242d508cc4117ff38ec39cbb88088aaa_s00	0.007	0.853	0.007	0.809	0.044	0.724
6b72b61b80060a9e79a4747f9c5d5af135af9db466681c2d1086f784c7130699_s00	-0.003	0.773	0.017	0.736	0.027	0.682
6fb82031f7fc5f4fa6e0bc2ef3421db19036b5c2cdd2725009ab465d66d61d72_s00	0.137	0.711	-0.093	0.723	0.061	0.742
6fc83b33896f58a4a067d8fdcf51f15d4ae9be05d8c3815d23336f1f2a8c45a1_s00	0.015	0.874	0.025	0.885	0.051	0.823
6fe2df6de1d962b90146c822bcefc84d0d3d6926fdfbacd3acdc9de830ee5622_s00	0.016	0.715	0.03	0.674	0.035	0.628
75120baa6abcbfe750a4eb223b8c10ae6bc3bebdda7b00d9a78bc2472fa28625_s00	0.002	0.602	0.03	0.57	0.015	0.558
76faaed50ed6ea6814ac36199964b86fb09ba7f41a6f213bceaa80d625adc2e1_s00	0.032	0.721	0.026	0.682	0.051	0.635
777f7c4269279951ae05b56e806745e613297d411d048c0bce8964afd7d71a4b_s00	0.036	0.543	0.01	0.544	0.02	0.504
7aa1aaa5e032a980f434c8ed63efb57ab0d338d6154c47f7bb75afdc89f43c04_s00	0	0.579	0.013	0.603	0.001	0.599
88678981648b184b23b6c04999f29210cbe351f85b61d2bf99e306fd67a2998a_s00	0.01	0.815	-0.006	0.793	0.02	0.767
8a26b134fe9343c0c794513dae7787b7ac1debec3bb2a7096ab0b874a31d8175_s00	0.006	0.501	0.003	0.503	0.025	0.467
8aa1a883f61f0bb5af3d3d60acaaf33af45ef4fbffaac15ae838bc1ce37b6fbf_s00	0.007	0.856	0.016	0.84	0.014	0.817
8b59819fbc92eefe45b1db95c0cc3a467ddcfc755684c7f2ba2f6ccb9ad740ab_s00	0.006	0.593	0.013	0.553	0.059	0.491
8b77284d6f37ab3fc826139ebadaec3b9d81c552fe525c3547bbbd6c65ac0d83_s00	0.048	0.827	0.025	0.802	0.035	0.792
8efed2e62c919e6d70a2ab548b1a33014877fe8a23f177ef25a9dee25ffe8842_s00	0.009	0.629	0.018	0.61	0.029	0.553
8f6e49e474ebb649a1e99662243d51a46cc9ba0c9c8f1efe2e2b662a81b48de1_s00	-0.004	0.515	0.008	0.522	0.011	0.521
930f246a8e4ff273a72a6e4b3cf8e8caff94fca4eaf1dbe6f93ba37b8195c0a0_s00	0.015	0.479	0.02	0.486	0.062	0.515
98c5ead89cd066637efd5c93a6edc55c85908eb66807471f0d246d5457341f9c_s00	-0.005	0.226	0.006	0.205	0.019	0.189
9a71a416f98971aa14f63ef91242654cc9191a1414ce8bbd38066fe94559aa4f_s00	0	0.773	0.011	0.825	0.042	0.76
9c95eae11da041189e84cda20bdfb75716a6594684de4b6ce12a9aaadbb874c9_s00	-0.011	0.206	-0.013	0.215	-0.046	0.235
9f073db4acd7e634fd578af50d4e77218742f63a4d423a99808d6fd7cb0d3cdb_s00	-0.008	0.699	-0.015	0.699	0.028	0.639
a22b7882fa85b9f0fcef659a7b82bfcddf01710f9a7617a9e036e84ac6901841_s00	-0.005	0.431	-0.002	0.398	0.031	0.356
a65bbfc5673e8053b6ce49f39c79cf3a846fe5cc46dd93105f74fb07cf44606d_s00	0.019	0.816	0.032	0.78	0.04	0.734
a7a581e6760df4701941670e73d72533e3b0fbd7563488ad92772b41f7709710_s00	0.019	0.832	0.01	0.793	0.048	0.73
a90cad45551d62c5cfa89517df8eb5e8f2f87f1a6e6678e606907afcbad91731_s00	0.027	0.735	0.025	0.71	0.042	0.646
a9d884ba0929dac87c2052ce5b15034163685317d7cff45c40b0f7bd9bd4d9e7_s00	0.03	0.567	0.023	0.58	0.01	0.596
aa47f0b303b1d525b52452ae3a8553b2d61d719a28aee547e2ef1fc6730a078f_s00	-0.01	0.352	0.001	0.339	0.018	0.306
ab298b962a63e4be9582513aaa84a5e270adba5fd2b16a50e59540524f63c3b8_s00	0.071	0.644	0.061	0.568	0.029	0.631
ac8169a0debed11560f3f0e246c05ea82d03c66346f1576cc8268554cb3f549f_s00	0	0.622	0.005	0.61	0.046	0.591
adc315bd40d699fd4e4effbcce81cd7162851007f485d754ad3b0472f73a86df_s00	0.013	0.751	0.006	0.716	0.044	0.684
arpad_set03_01_s00	-0.005	0.689	-0.008	0.701	0.011	0.695
arpad_set03_02_s00	0.009	0.754	0.006	0.731	0.007	0.74
arpad_set03_03_s00	0.027	0.745	0.014	0.777	0.017	0.774
arpad_set03_04_s00	0.026	0.587	0.037	0.597	0.065	0.587
arpad_set03_06_s00	0.02	0.687	0.048	0.654	0.083	0.672
arpad_set03_07_s00	-0.017	0.62	0.081	0.58	0.119	0.519
AS_09125_050116000001_A24f00d0_slice3_channel1_s00	0.029	0.397	0.008	0.384	0.001	0.192
AS_09125_050116000001_A24f00d0_slice5_channel1_s00	0.016	0.494	0.033	0.465	0.03	0.325
AS_09125_050116000001_L15f00d0_slice4_channel1_s00	0.003	0.615	0.017	0.531	0.012	0.423
b0d6dfcc95e4d087d232378f860fc3ef9f95ea5a4c26d623a0be091f820a793f_s00	0.013	0.795	-0.001	0.79	0.014	0.751
b0defa611b75645c0283464ee4163917bad382d335b61e8509f065bf371fa15f_s00	0.057	0.541	0.064	0.489	0.032	0.507
b24ea5c268469a95ed155eeaf809e36030b78a2eb530a0cb2380cdc1ccdb7dd1_s00	0.049	0.691	0.041	0.637	0.033	0.659
b6c9b58de0388891221b8f7a83cbf0b8f8379b51b5c9a127bf43a4fc49f1cc48_s00	0.029	0.736	0.026	0.71	0.042	0.718
bc115ff727e997a88f7cfe4ce817745731a6c753cb9fab6a36e7e66b415a1d3d_s00	-0.003	0.536	0.018	0.504	0.052	0.476
bf7691b0a79811fa068b7408cbce636a73f01ef9e971a95da1a2d96df73782b6_s00	0.006	0.677	0.004	0.651	0.039	0.603
c15c652c08153fb781a5349123ab8f80bb2a8680a41eb8e89e547ae01b7a5441_s00	0	1	0.03	0.92	0.03	0.92
c304a1fdf3bca2f4b4580d2cac59942e2224a7678001bf5ed9d9852f57708932_s00	0.018	0.497	0.012	0.485	0.02	0.445
c620631271a56407d6d69fa1a69451ca99c50dcc30e29db04cf6fb7cacbde8cb_s00	0.025	0.395	0.019	0.381	0.03	0.382
c89ac06daef5c819309f03d6a35792d1a8a66abb8cb3414013ffe71d3dd9fe96_s00	0.021	0.683	0.034	0.659	0.036	0.649
cab4875269f44a701c5e58190a1d2f6fcb577ea79d842522dcab20ccb39b7ad2_s00	0	0.785	0.007	0.766	0.063	0.764
cb4df20a83b2f38b394c67f1d9d4aef29f9794d5345da3576318374ec3a11490_s00	0.033	0.384	0.042	0.379	0.027	0.242
cb4df20a83b2f38b394c67f1d9d4aef29f9794d5345da3576318374ec3a11490_s01	0.022	0.376	0.04	0.343	0.022	0.215
ce37f6dd0615d45e66e41a8f2ed6fbc0bbe3103a290394ad474207507710eacc_s00	0.001	0.597	-0.049	0.545	0.06	0.498
d6eb7ce7723e2f6dc13b90b41a29ded27dbd815bad633fdf582447c686018896_s00	-0.005	0.404	-0.006	0.38	0.022	0.351
d751ccb64fa767a65a966061218438bd1860695d96bbef11fdb2f0d3b8dedba8_s00	0.04	0.569	0.032	0.55	0.041	0.578
d7d12a2acc47a94961aeb56fd56e8a0873016af75f5dd10915de9db8af8e4f5e_s00	-0.003	0.579	0.008	0.573	0.046	0.511
d827a7d80fc67487a3237135e0d43ae01b7bbcb135e1a167601fc974a8348c51_s00	0.014	0.618	0.034	0.626	0.024	0.615
dae976f161fe42dc58dee87d4bf2eb9f65736597cab0114138641b2a39a5c42b_s00	0.016	0.235	0.023	0.223	0.06	0.206
dbe5ad05b6f87018159a3228c1d1725892a1bfb9fa9f8fcc2e8bfe70d69d0355_s00	-0.001	0.743	0	0.726	0.081	0.694
df33b11184427e05c8a450f921586685975fe975f57315e686a0f26fddb93db1_s00	0.003	0.489	0.058	0.454	0.048	0.411
df53d0b6c2c4e45d759b2c474011e2b2b32552cd100ca4b22388ab9ca1750ee2_s00	0.022	0.428	0.011	0.433	0.029	0.411
dna-26_s00	0	0.823	0.01	0.749	0.064	0.666
dna-26_s01	-0.042	0.824	0.039	0.657	0.052	0.601
dna-26_s10	0.006	0.85	-0.033	0.795	-0.038	0.766
dna-26_s11	0.037	0.72	0.014	0.685	0.032	0.653
dna-27_s00	0.008	0.673	0	0.64	0.037	0.618
dna-27_s01	-0.041	0.773	-0.021	0.724	-0.021	0.657
dna-27_s10	0.026	0.663	0.015	0.591	0.029	0.553
dna-27_s11	-0.041	0.559	0.028	0.445	0.024	0.463
dna-29_s00	0	0.782	-0.082	0.753	0.024	0.729
dna-29_s01	0.025	0.864	-0.002	0.815	0.072	0.791
dna-29_s10	-0.008	0.892	0.006	0.872	0.006	0.854
dna-29_s11	0.083	0.659	0.007	0.631	0.073	0.627
dna-30_s00	0.029	0.821	0.021	0.8	0	0.755
dna-30_s01	0.011	0.9	0	0.9	0	0.9
dna-30_s10	0	0.819	0.038	0.751	0.054	0.703
dna-30_s11	0.019	0.831	0.041	0.765	0.073	0.733
dna-35_s00	0.027	0.683	0.024	0.597	0.039	0.579
dna-35_s01	0.018	0.714	0.015	0.678	0.033	0.67
dna-35_s10	0.068	0.27	0.062	0.248	0	0.31
dna-35_s11	-0.086	0.542	-0.041	0.471	0.022	0.408
dna-4_s00	-0.021	0.971	0	0.933	0.059	0.891
dna-4_s01	0	0.43	0	0.43	0.018	0.4
dna-4_s10	0	0.64	0	0.618	-0.01	0.628
dna-4_s11	0.107	0.556	-0.018	0.659	0.01	0.75
e23e11414ee645b51081fb202d38b793f0c8ef2940f8228ded384899d21b02c2_s00	0.011	0.6	0.002	0.617	0.012	0.595
e50ac10d1dce6496d092d966784ed3795969128ca0bc58199a36d558ed529203_s00	0.004	0.441	0.004	0.423	0.009	0.425
e52960d31f8bddf85400259beb4521383f5ceface1080be3429f2f926cc9b5c2_s00	0.004	0.809	-0.001	0.77	0.041	0.716
e66f25e175abab08ecb4e5f6859db64a211e0ddffb262d7e727b9d9bd4aad2d2_s00	-0.016	0.84	0	0.83	0.031	0.799
e81c758e1ca177b0942ecad62cf8d321ffc315376135bcbed3df932a6e5b40c0_s00	0.009	0.195	0.002	0.188	-0.009	0.183
ec031f176dafe0b36547068ce42eab39428ec7995dac1b3ea52d1db79b61fdeb_s00	0.032	0.761	0.012	0.766	0.028	0.802
ec486143ecfec847c22cd8cbc207d85312bcf38e61c9b9a805e0d12add62da8d_s00	0.01	0.662	0.005	0.615	0.044	0.623
f0a75e0322f11cead4219aa530673fe5eef67580fb6fccc254963c9fc6b58aa1_s00	0.026	0.819	0.135	0.671	0.04	0.749
f0c9f135c62572f3669a75b2c735e4477dc77fac85e653426ee2b3bcfbed7aaf_s00	0.004	0.601	0.012	0.582	0.028	0.556
f534b43bf37ff946a310a0f08315d76c3fb3394681cf523acef7c0682240072a_s00	0.007	0.585	0.032	0.547	0.052	0.537
f8e74d4006dd68c1dbe68df7be905835e00d8ba4916f3b18884509a15fdc0b55_s00	-0.002	0.444	0.001	0.428	0.028	0.395
f9ac03b0344ce8c48bc058448541f9211a1e5f4c94fdaf633dd534328d8610ab_s00	0.003	0.724	0.035	0.73	0.066	0.757
fadeb0ab092833f27daaeb3e24223eb090f9536b83f68cde8f49df7c544f711b_s00	0.016	0.514	0.022	0.512	0.058	0.512
fc22db33a2495f58f118bc182c0087e140df14ccb8dad51373e1a54381f683de_s00	0.009	0.701	-0.002	0.67	0.036	0.621
fc9269fb2e651cd4a32b65ae164f79b0a2ea823e0a83508c85d7985a6bed43cf_s00	0	0.724	0	0.704	0.015	0.689
fe9adb627a6f45747c5a8223b671774791ededf9364f6544be487c540107fa4f_s00	0.055	0.466	0.038	0.451	0.045	0.401
fec226e45f49ab81ab71e0eaa1248ba09b56a328338dce93a43f4044eababed5_s00	0.009	0.716	0.008	0.708	0.023	0.685
ff599c7301daa1f783924ac8cbe3ce7b42878f15a39c2d19659189951f540f48_s00	-0.001	0.832	0.02	0.829	0.081	0.761
image_0014_s00	0.006	0.241	0.008	0.237	0.005	0.24
image_0014_s01	0.013	0.271	0.017	0.265	0.026	0.249
image_0014_s10	0.018	0.273	0.037	0.26	0.043	0.254
image_0014_s11	0.039	0.327	0.027	0.333	0.07	0.277
IXMtest_A06_s6_w1B9577918-4973-4A87-BA73-A168AA755527_s00	0.011	0.849	0.022	0.82	0.052	0.78
IXMtest_A20_s4_w153DE191F-B112-471B-AC0A-FAD27990714B_s00	0.015	0.828	0.003	0.8	0.051	0.744
IXMtest_A24_s9_w152CD6793-DA45-4975-869A-CBD49D645E37_s00	-0.011	0.949	0.028	0.887	0.041	0.847
IXMtest_B05_s5_w10296BEF4-0F48-4EC8-BC24-6C604871398B_s00	0.007	0.833	0.009	0.8	0.051	0.751
IXMtest_B24_s9_w18C4FE0DD-12CA-4711-9722-3E3105D1E691_s00	-0.037	0.655	0.007	0.576	0.045	0.516
IXMtest_C07_s5_w12C9F2926-A017-4962-8660-72C9C20C86E4_s00	0.002	0.754	0.004	0.728	0.041	0.679
IXMtest_D04_s2_w1E05C134E-BAFE-4FD7-8116-2D05E0839879_s00	0.001	0.731	0.008	0.698	0.032	0.648
IXMtest_D04_s9_w17B6268DB-8215-4DC6-943C-CC009A8A5732_s00	0.025	0.759	0.01	0.734	0.045	0.683
IXMtest_D06_s5_w13C67AAA9-6E81-42DB-AC5F-7126602F3607_s00	0.015	0.725	0.011	0.701	0.028	0.665
IXMtest_D07_s4_w16CF58D03-0B05-41FE-AE73-7298887DEBB1_s00	0.005	0.701	0	0.665	0.017	0.634
IXMtest_D19_s6_w1EB1F11AE-4FB6-481F-94D9-40246870F0CB_s00	0.014	0.818	0.021	0.795	0.067	0.729
IXMtest_E04_s4_w1F5ABC12B-FABD-4E33-AB99-82271209853E_s00	0.024	0.757	0.026	0.724	0.053	0.688
IXMtest_F04_s5_w1D94DA1A2-873C-44B3-80EB-36DC2A97E9A3_s00	0.002	0.76	0.005	0.719	0.038	0.664
IXMtest_F08_s7_w117D78658-1BA7-495D-9EAA-E4FA155861AC_s00	0.024	0.813	0.016	0.78	0.042	0.741
IXMtest_F12_s8_w1DBD80811-5297-4415-ACD1-EC9286BE76A4_s00	0.008	0.733	0.013	0.708	0.033	0.688
IXMtest_F21_s1_w1E2770CF6-417B-4804-9B45-6EE7D783D8CA_s00	0	0.801	0.021	0.763	0.041	0.715
IXMtest_G05_s6_w1AA0013DE-ED7A-428E-A17A-09959E7DC1A2_s00	0.01	0.8	0.008	0.768	0.045	0.725
IXMtest_G06_s3_w19ABE30DE-4BFC-4CD5-AD16-6C8BD6E69F9D_s00	0.015	0.752	0.015	0.724	0.049	0.674
IXMtest_G08_s6_w1823194BE-DE9A-4638-BACD-CABE5FA4C89C_s00	0.015	0.793	0.02	0.766	0.043	0.713
IXMtest_G18_s9_w17F495AF2-03D2-4683-BD37-56887F4A3A84_s00	0.017	0.833	0.028	0.792	0.065	0.735
IXMtest_G22_s3_w157F2847B-C953-410E-8F60-956A6023AED4_s00	0.017	0.786	0.012	0.763	0.033	0.721
IXMtest_H11_s5_w1612B789B-6279-41E1-B4C6-009BF5772334_s00	0.009	0.792	0.008	0.775	0.032	0.737
IXMtest_H16_s4_w16207B133-B3F5-4C39-87A6-D71359B27581_s00	-0.005	0.68	0.013	0.63	0.037	0.591
IXMtest_H17_s1_w10A751E6C-5D06-4147-AB73-7FFAE0B57CC5_s00	0.008	0.78	0.004	0.762	0.034	0.72
IXMtest_H18_s7_w1D78A9181-AF11-4219-9C1E-2DB2684E948E_s00	0.003	0.712	0.016	0.667	0.037	0.625
IXMtest_I03_s4_w1C724E24D-7AD5-4166-A810-DC75A825495D_s00	0.008	0.86	0.022	0.831	0.032	0.791
IXMtest_I15_s5_w11265571E-AA95-4E58-82CF-A75E3F240956_s00	0.015	0.755	0.016	0.733	0.048	0.681
IXMtest_I17_s6_w1EB7CA00F-DF95-466C-BF8C-6304B6A4974E_s00	0.002	0.76	0.005	0.745	0.032	0.688
IXMtest_J02_s8_w1D9C198F9-ECF0-4EF7-848D-AC7782CD3C28_s00	0.013	0.871	0.021	0.835	0.043	0.788
IXMtest_J03_s4_w1472990BF-A442-497B-8A43-8EE065002EEB_s00	0.024	0.768	0.031	0.746	0.055	0.713
IXMtest_J11_s2_w1177A125B-DEBE-4CB7-8F26-53A871785BA5_s00	0.012	0.831	0.014	0.797	0.039	0.755
IXMtest_J20_s5_w15709AA91-01B9-4959-963A-9D1D574D12E4_s00	0.005	0.804	0	0.786	0.047	0.722
IXMtest_K01_s5_w1A3DE001A-72D6-4321-8B25-4300AB0207AC_s00	0.01	0.624	0.016	0.595	0.047	0.551
IXMtest_K12_s1_w193D6C057-1AA9-4E2F-86EA-2E71961BE68B_s00	0.013	0.713	0.027	0.656	0.036	0.631
IXMtest_K12_s7_w12A7857A5-3C92-4A08-8E81-2CA8A99F67AE_s00	0.008	0.673	0.015	0.637	0.027	0.597
IXMtest_L06_s5_w1610AE208-D6E8-4DC4-AC19-D26284AA8556_s00	0.002	0.706	0.009	0.671	0.033	0.627
IXMtest_L11_s4_w13C057BB5-9CFB-471F-84B5-72F80654CF81_s00	0.014	0.697	0.023	0.67	0.028	0.636
IXMtest_N07_s5_w1D30ED7AB-503E-479D-B5BC-B66472568DE2_s00	0.013	0.791	0.011	0.764	0.05	0.721
IXMtest_N12_s9_w1C98EC3CC-2F8E-4761-A21A-EBF14469AD40_s00	0.008	0.784	0.015	0.757	0.035	0.702
IXMtest_N23_s2_w16380EDDA-E5B8-4168-8BE7-F83AD9810680_s00	0.025	0.791	0.012	0.774	0.048	0.736
IXMtest_N24_s7_w1AC0733FE-E0FD-45B2-930B-FEEAB052DB36_s00	0.015	0.735	0.027	0.666	0.022	0.655
IXMtest_O04_s2_w19A18B0D8-8E8B-4572-A5C0-5C678F3AD54C_s00	0.013	0.846	0.011	0.81	0.042	0.756
IXMtest_O10_s8_w18F4DB020-BFB7-4F13-B99C-C39F8E54F85D_s00	0.004	0.75	0.01	0.705	0.03	0.673
IXMtest_O13_s3_w12D9C1C9C-C582-4080-B9BE-4807FA3E0843_s00	-0.007	0.852	-0.024	0.861	0.023	0.823
IXMtest_O16_s2_w1F6F6A3A1-99E4-4029-B734-022806CF6D42_s00	0.001	0.789	0.025	0.736	0.049	0.682
IXMtest_O24_s5_w175443699-7C4C-4E5F-9C5F-57A342CC87DE_s00	0.006	0.792	0.013	0.761	0.032	0.723
IXMtest_P21_s5_w1ACEBEE91-BAFA-49E6-9D97-D07197400A15_s00	-0.006	0.856	0.005	0.822	0.03	0.742
jw-15min_1_c5_s00	0.003	0.611	-0.01	0.602	-0.007	0.605
jw-15min_1_c5_s01	0	0.38	0	0.367	-0.009	0.404
jw-15min_1_c5_s10	0.022	0.546	0	0.521	0.034	0.512
jw-15min_1_c5_s11	0.03	0.536	0.024	0.528	0.037	0.515
jw-15min_3_c5_s00	-0.013	0.422	-0.007	0.413	-0.02	0.431
jw-15min_3_c5_s01	0	0.397	0.014	0.358	0.014	0.387
jw-15min_3_c5_s10	0	0.336	0.022	0.305	0.035	0.313
jw-15min_3_c5_s11	-0.022	0.456	0.047	0.366	-0.04	0.474
jw-1h_1_c5_s00	-0.029	0.506	0.008	0.491	-0.005	0.512
jw-1h_1_c5_s01	0.002	0.517	-0.011	0.492	-0.012	0.512
jw-1h_5_c5_s00	-0.036	0.675	0.021	0.618	0.019	0.618
jw-1h_5_c5_s01	-0.011	0.639	0.013	0.626	0.021	0.607
jw-1h_5_c5_s10	0.027	0.752	0.045	0.71	0.106	0.664
jw-1h_5_c5_s11	0.017	0.634	0.029	0.594	0.062	0.585
jw-24h_1_c5_s00	0.005	0.605	0.019	0.591	0.005	0.591
jw-24h_1_c5_s01	0.01	0.694	0.01	0.694	0.05	0.759
jw-24h_1_c5_s10	-0.002	0.704	-0.01	0.704	-0.045	0.716
jw-24h_1_c5_s11	-0.015	0.607	-0.023	0.615	0.012	0.595
jw-24h_5_c5_s00	0	0.719	0.009	0.723	0.041	0.691
jw-24h_5_c5_s01	0.042	0.59	0	0.59	0.011	0.621
jw-24h_5_c5_s10	-0.012	0.705	-0.028	0.691	-0.057	0.733
jw-24h_5_c5_s11	0.019	0.696	0.033	0.663	0.025	0.658
jw-Kontrolle3_c5_s00	0.061	0.59	0.029	0.592	0.067	0.576
jw-Kontrolle3_c5_s01	0	0.569	-0.009	0.562	-0.009	0.562
jw-Kontrolle3_c5_s10	0.008	0.525	0.008	0.506	0.042	0.467
jw-Kontrolle3_c5_s11	0.014	0.603	0.057	0.579	0.089	0.528
set03_image115_s00	0.016	0.684	0.042	0.668	0.049	0.646
set03_image119_s00	-0.01	0.659	-0.019	0.668	0	0.661
set03_image120_s00	0.063	0.626	0.025	0.656	0.047	0.643
set05_Farkas-slide-20x-02032015_wA01_f20_z0_t0_c0_s00	0.01	0.497	0.002	0.46	0.01	0.443
set05_r01c01f26p03-ch1sk1fk1fl1_0_0_02_s00	-0.03	0.403	-0.008	0.377	0.001	0.333
Week1_22123_C03_03_w1_s00	0.021	0.69	0.016	0.689	0.056	0.621
Week1_22123_C03_03_w1_s01	0.023	0.662	0.024	0.656	0.022	0.644
Week1_22123_C03_03_w1_s10	0.01	0.775	0.026	0.735	0.037	0.63
Week1_22123_C03_03_w1_s11	0.013	0.722	0.029	0.696	0.063	0.66
Week1_22123_C05_01_w1_s00	0.045	0.692	0.052	0.633	0.065	0.58
Week1_22123_C05_01_w1_s01	0.059	0.603	0.03	0.571	0.074	0.511
Week1_22123_C05_01_w1_s10	0.002	0.703	0.01	0.644	0.011	0.589
Week1_22123_C05_01_w1_s11	0.034	0.696	0.077	0.635	0.073	0.571

## Sheet: fluo30
image	delta_checkpoint3	noTTA_checkpoint3	delta_checkpoint2	noTTA_checkpoint2	delta_checkpoint1	noTTA_checkpoint1
00735_s00	0.041	0.624	0.04	0.566	0.042	0.59
03997_s00	0.037	0.267	0.03	0.228	0.047	0.222
03999_s00	0.041	0.263	0.019	0.233	0.038	0.241
03b9306f44e9b8951461623dcbd615550cdcf36ea93b203f2c8fa58ed1dffcbe_s00	0.008	0.769	0	0.758	0.016	0.736
05622_s00	0.031	0.3	0.031	0.221	0.042	0.267
05897_s00	0.029	0.498	0.018	0.447	0.03	0.453
05899_s00	0.011	0.441	0.018	0.366	0.053	0.358
07314_s00	-0.013	0.279	0.046	0.22	0.036	0.241
08151b19806eebd58e5acec7e138dbfbb1761f41a1ab9620466584ecc7d5fada_s00	0.007	0.683	0.015	0.665	0.039	0.639
0999dab07b11bc85fb8464fc36c947fbd8b5d6ec49817361cb780659ca805eac_s00	0.02	0.613	0.015	0.613	0.001	0.615
0999dab07b11bc85fb8464fc36c947fbd8b5d6ec49817361cb780659ca805eac_s10	0.008	0.746	-0.002	0.743	0.002	0.712
0a849e0eb15faa8a6d7329c3dd66aabe9a294cccb52ed30a90c8ca99092ae732_s00	0.028	0.498	0.015	0.488	0.027	0.39
0acd2c223d300ea55d0546797713851e818e5c697d073b7f4091b96ce0f3d2fe_s00	0.018	0.611	0.02	0.632	0.004	0.632
0b2e702f90aee4fff2bc6e4326308d50cf04701082e718d4f831c8959fbcda93_s00	0	0.75	0.024	0.843	0.024	0.843
0bf4b144167694b6846d584cf52c458f34f28fcae75328a2a096c8214e01c0d0_s00	0.024	0.493	0.019	0.476	0.012	0.388
0ea221716cf13710214dcd331a61cea48308c3940df1d28cfc7fd817c83714e1_s00	0.026	0.459	0.019	0.444	0.031	0.443
1023509cf8d4c155467800f89508690be9513431992f470594281cd37dbd020d_s00	-0.043	0.676	-0.062	0.682	0.004	0.655
11a0170f44e3ab4a8d669ae8ea9546d3a32ebfe6486d9066e5648d30b4e1cb69_s00	0.02	0.582	0.011	0.592	0.016	0.566
13361_s00	0.056	0.317	0.048	0.223	0.064	0.294
13363_s00	0.044	0.353	0.043	0.251	0.097	0.262
139946af9e2c7ef4f0298e622b831dbef5e5c0cd088eb5bc3382f8df9355443d_s00	0.059	0.597	0	0.636	0.051	0.571
150b0ffa318c87b31d78af0e87d60390dbcd84b5f228a8c1fb3225cbe5df3e3f_s00	0.012	0.689	0.025	0.666	0.04	0.647
15961_s00	0.041	0.245	0.036	0.162	0.05	0.2
16820_s00	0.004	0.053	0.001	0.039	0.001	0.049
16c3d5935ba94b720becc24b7a05741c26149e221e3401924080f41e2f891368_s00	0.014	0.127	0.013	0.118	0.013	0.09
191b2b2205f2f5cc9da04702c5d422bc249faf8bca1107af792da63cccfba829_s00	0.06	0.618	0	0.636	0	0.636
1962d0c5faf3e85cda80e0578e0cb7aca50826d781620e5c1c4cc586bc69f81a_s00	-0.012	0.183	0.001	0.19	0.022	0.143
1962d0c5faf3e85cda80e0578e0cb7aca50826d781620e5c1c4cc586bc69f81a_s10	0.023	0.402	-0.022	0.374	0.048	0.284
1962d0c5faf3e85cda80e0578e0cb7aca50826d781620e5c1c4cc586bc69f81a_s20	0.063	0.374	0.052	0.387	0.015	0.385
1bd0f2b3000b7c7723f25335fabfcdddcdf4595dd7de1b142d52bb7a186885f0_s00	0.007	0.637	0.021	0.62	0.001	0.617
1ef68e93964c2d9230100c1347c328f6385a7bc027879dc3d4c055e6fe80cb3c_s00	0.033	0.475	0.042	0.453	0.041	0.435
1f0008060150b5b93084ae2e4dabd160ab80a95ce8071a321b80ec4e33b58aca_s00	0.006	0.456	0.01	0.458	0.002	0.482
1f6b7cead15344593b32d5f2345fc26713dc74d9b31306c824209d67da401fd8_s00	0.021	0.743	0.024	0.692	0.032	0.68
1f9e429c12f4477221b5b855a5f494fda2ef6d064ff75b061ffaf093e91758c5_s00	0.011	0.468	0.006	0.448	0.014	0.449
20180119_spheroid_PBS_Patrick_z026_ch00_03_s00	-0.009	0.24	-0.003	0.213	-0.008	0.2
20180122_spheroid_scale_2.5mirror_DLS_Acquire_008_Target_z30_ch00_s00	0.041	0.303	0.014	0.307	0.023	0.278
20180122_spheroid_scale_2.5mirror_DLS_Acquire_008_Target_z30_ch00_s01	0.096	0.409	0.067	0.429	0.097	0.395
20180122_spheroid_scale_2.5mirror_DLS_Acquire_008_Target_z30_ch00_s02	0.088	0.197	0.043	0.247	-0.042	0.224
20180122_spheroid_scale_2.5mirror_DLS_Acquire_008_Target_z30_ch00_s03	-0.017	0.396	-0.014	0.365	-0.004	0.284
20180122_spheroid_scale_2.5mirror_DLS_Acquire_008_Target_z30_ch00_s10	-0.011	0.339	-0.011	0.341	-0.008	0.325
20180122_spheroid_scale_2.5mirror_DLS_Acquire_008_Target_z30_ch00_s11	-0.032	0.285	0	0.341	-0.012	0.432
20180122_spheroid_scale_2.5mirror_DLS_Acquire_008_Target_z30_ch00_s12	0.011	0.4	-0.009	0.415	-0.029	0.369
20180122_spheroid_scale_2.5mirror_DLS_Acquire_008_Target_z30_ch00_s13	0.029	0.369	-0.01	0.366	0.004	0.283
20180122_spheroid_scale_2.5mirror_DLS_Acquire_008_Target_z30_ch00_s20	0.028	0.381	0.02	0.344	0.025	0.347
20180122_spheroid_scale_2.5mirror_DLS_Acquire_008_Target_z30_ch00_s21	-0.019	0.546	0.008	0.506	0.017	0.429
20180122_spheroid_scale_2.5mirror_DLS_Acquire_008_Target_z30_ch00_s22	0.051	0.223	0.073	0.214	-0.008	0.291
20180122_spheroid_scale_2.5mirror_DLS_Acquire_008_Target_z30_ch00_s23	0	0.298	-0.012	0.27	0.018	0.186
20180122_spheroid_scale_2.5mirror_DLS_Acquire_008_Target_z30_ch00_s30	0.042	0.352	0.024	0.331	0.006	0.309
20180122_spheroid_scale_2.5mirror_DLS_Acquire_008_Target_z30_ch00_s31	-0.05	0.4	0	0.35	-0.05	0.3
20180122_spheroid_scale_2.5mirror_DLS_Acquire_008_Target_z30_ch00_s32	0	0.259	0.015	0.241	0	0.188
20180122_spheroid_scale_2.5mirror_DLS_Acquire_008_Target_z30_ch00_s33	0.02	0.371	0.03	0.353	0.044	0.278
20b20ab049372d184c705acebe7af026d3580f5fd5a72ed796e3622e1685af2f_s00	0.043	0.241	0.046	0.189	0.003	0.2
20b20ab049372d184c705acebe7af026d3580f5fd5a72ed796e3622e1685af2f_s01	0.02	0.293	-0.014	0.248	0.082	0.093
20e209f6ffa120a72712e1b4c1d3e24d1339227e2936abd4bbd49a636fada423_s00	0.006	0.58	0.019	0.579	-0.038	0.615
212b858a66f0d23768b8e3e1357704fc2f4cf4bbe7eed8cd59b5d01031d553e6_s00	-0.003	0.611	0.007	0.586	0.008	0.568
21408476af0506331e8b5d49b385833e5ef1fbb90815fbf9af9d19b4bb145f76_s00	0.033	0.338	0.042	0.345	-0.043	0.381
2869fad54664677e81bacbf00c2256e89a7b90b69d9688c9342e2c736ff5421c_s00	0.005	0.711	0.019	0.704	0.01	0.685
29ea4f6eb4545f43868a9b40a60000426bf8dfd9d062546656a37bd2a2aaf9ec_s00	-0.013	0.677	-0.018	0.621	0.007	0.584
2a2032c4ed78f3fc64de7e5efd0bec26a81680b07404eaa54a1744b7ab3f8365_s00	0.013	0.593	0.038	0.549	0.028	0.546
2ab91a4408860ae8339689ed9f87aa9359de1bdd4ca5c2eab7fff7724dbd6707_s00	-0.012	0.562	-0.018	0.577	-0.001	0.545
2ad489c11ed8b77a9d8a2339ac64ffc38e79281c03a2507db4688fd3186c0fe5_s00	0	0.844	0.03	0.8	0.038	0.792
2e172afb1f43b359f1f0208da9386aefe97c0c1afe202abfe6ec09cdca820990_s00	0.007	0.806	0	0.78	0	0.774
2f929b067a59f88530b6bfa6f6889bc3a38adf88d594895973d1c8b2549fd93d_s00	-0.002	0.653	-0.001	0.617	-0.001	0.57
3477024fd843e46097840360f9cdee24b76bf5c593ed27a9aee7a5728a06aa51_s00	0.064	0.893	0.014	0.934	0.077	0.868
3874755f6222e83006fdad4d664ec0d9697c13af4fbe24b2f9a059bb13075186_s00	-0.005	0.575	0.138	0.426	0.012	0.527
3a3fee427e6ef7dfd0d82681e2bcee2d054f80287aea7dfa3fa4447666f929b9_s00	0.039	0.524	0.039	0.529	0.048	0.463
3a508d2dc03db46e7f97a2a30eabb62ab2886f3cedfea303de8f6a42e50d20eb_s00	0.026	0.534	0.016	0.525	0.011	0.504
3b75fc03a1d12b29bd2870eb1f6fdb44174dbd1118dfc11c31f127bd87bd27ef_s00	0	0.766	0.106	0.717	0.09	0.733
4185b9369fc8bdcc7e7c68f2129b9a7442237cd0f836a4b6d13ef64bf0ef572a_s00	0.021	0.736	0.03	0.712	0.018	0.729
432f367a4c5b5674de2e2977744d10289a064e5704b21af6607b4975be47c580_s00	-0.001	0.321	0.018	0.277	0.011	0.264
44ab6a09eedee848b072ea3acd0f4e781f9c43b8d4e3d62598e1024584bf0b01_s00	0.049	0.499	-0.015	0.523	0.053	0.526
4be73d68f433869188fe5e7f09c7f681ed51003da6aa5d19ce368726d8e271ee_s00	0.008	0.623	-0.012	0.626	-0.015	0.58
4c465a54e329ec7b0f4bc5f6acdfd3192707d6c0fbdf557339485581c5a6b3c1_s00	0.02	0.503	-0.005	0.505	0.017	0.427
4dbbb275960ab9e4ec2c66c8d3000f7c70c8dce5112df591b95db84e25efa6e9_s00	-0.004	0.644	0.007	0.644	0.031	0.619
4ee5850b63549794eb3ecd3d5f5673164ac16936e36ecc3700da886e3b616149_s00	0.011	0.661	0.009	0.667	0.01	0.655
52a4ac5a875be7a6c886035d54fb63f5f397dc43508c4831898f6b2f8debc7f3_s00	0.116	0.762	0.118	0.766	0.103	0.781
538b7673d507014d83af238876e03617396b70fe27f525f8205a4a96900fbb8e_s00	0.013	0.132	-0.015	0.117	0.024	0.083
538b7673d507014d83af238876e03617396b70fe27f525f8205a4a96900fbb8e_s01	0.016	0.214	-0.023	0.204	0.021	0.183
53df5150ee56253fe5bc91a9230d377bb21f1300f443ba45a758bcb01a15c0e4_s00	0.024	0.672	0.012	0.638	0.038	0.638
547ef286ee5f4e5dce533e982e6992ada67b7d727fdd3cfa6576f24c631a7ae6_s00	0.011	0.575	0.016	0.533	0.036	0.507
564fa390d9a9c26f986bf860d9091cbd84244bc1c8e3c9369f2f2e5b5fd99b92_s00	-0.001	0.59	0.005	0.583	-0.009	0.58
58406ed8ef944831c413c3424dc2b07e59aef13eb1ff16acbb3402b38b5de0bd_s00	0.022	0.689	0.031	0.673	0.019	0.635
5cc036b65f7f2d5480e2be111a561f3713ac021683a9a9138dc49492a29ce856_s00	0.054	0.276	0.028	0.281	-0.009	0.188
5d21acedb3015c1208b31778561f8b1079cca7487399300390c3947f691e3974_s00	0.022	0.579	-0.002	0.583	0.031	0.499
5d2c98fd6fda3c7d739461c3b3d4a0c7f8456121a14519dc5955a1775227b053_s00	0.01	0.689	-0.003	0.678	0.026	0.67
602f267432e7a573e1092f1cf48135c82d0fbc8722bc028b9330ec801a40bb18_s00	0.031	0.712	0.007	0.691	0.022	0.669
6034456567632f4b48dc3dfbb98534b5953c151990f4235df6c912c0a9c08397_s00	0	0.74	0.007	0.697	0.007	0.709
608ff81c8a0c8b622f6648a9c7f935d85f0c503f515ef2ac3728387be1953ee8_s00	-0.061	0.502	-0.084	0.457	0.066	0.36
615985773f1469fbc00915b3e82d1d4942051c09ddea2667e37ad361ed2e9d59_s00	0.021	0.511	0.011	0.504	0.005	0.454
619429303c1af7540916509fe7900cf483eba4391b06aac87ff7f66ca1ab6483_s00	0.001	0.21	0.03	0.181	0.011	0.12
62570c4ff1c5ab6d9d383aba9f25e604768520b4266afd40fdf4734a694c8bc3_s00	0.05	0.56	0.065	0.585	0.014	0.683
63d981a107091e1e3059102ce08870744dde173afe324bc2274c17d42f661778_s00	0.009	0.634	0.035	0.616	0.036	0.582
648636ee314d7bdba3ab2fc0fe49a863de35c3e2caf619039f678df67b526868_s00	0.022	0.474	0.019	0.467	0.024	0.464
68f833de9f8c631cedd7031b8ed9b908c42cbbc1e14254722728a8b7d596fd4c_s00	0.031	0.362	0.002	0.367	0.038	0.306
697a05c6fe4a07c601d46da80885645ad574ea19b47ee795ccff216c9f1f1808_s00	0.018	0.437	0.033	0.43	0.023	0.341
699f2992cd71e2e28cf45f81347ff22e76b37541ce88087742884cd0e9aadc68_s00	0.019	0.24	0.014	0.222	0.011	0.181
6bd18a218d25247dc456aed124c066a6397fb93086e860e4d04014bfa9c9555d_s00	0.032	0.676	0.009	0.659	0.039	0.646
6bd330234b763b77796d4804de8e224881c0fc8dd02650fa708b2edfd8c7461f_s00	0.036	0.686	0.025	0.706	0.048	0.677
6fb82031f7fc5f4fa6e0bc2ef3421db19036b5c2cdd2725009ab465d66d61d72_s00	0.032	0.791	0.02	0.758	-0.018	0.595
6fc83b33896f58a4a067d8fdcf51f15d4ae9be05d8c3815d23336f1f2a8c45a1_s00	-0.014	0.907	-0.035	0.893	0.027	0.847
6fe2df6de1d962b90146c822bcefc84d0d3d6926fdfbacd3acdc9de830ee5622_s00	0.01	0.698	0.021	0.64	0.034	0.625
76c44d1addac92a65f1331f2d93f4e3b130bd4e538a6e5239c3ac1f4c403608a_s00	-0.021	0.703	0.005	0.699	0.004	0.706
76faaed50ed6ea6814ac36199964b86fb09ba7f41a6f213bceaa80d625adc2e1_s00	0.01	0.723	0.009	0.674	0.01	0.677
785555c0cbb49dad835635217085287a8cc61c27d26f0e106b70c1dfd05784dc_s00	0.006	0.365	0.008	0.35	0.007	0.346
78a981bd27ba0c65a9169548665a17bda9f49050d0d3893a6567d1eb92cd003d_s00	0.011	0.379	0.011	0.359	0.021	0.327
7b38c9173ebe69b4c6ba7e703c0c27f39305d9b2910f46405993d2ea7a963b80_s00	0.003	0.433	0.008	0.408	-0.001	0.372
80632d6be60c8462e50d51bcf5caf15308931603095d6b5e772a115cd0d0470c_s00	0.019	0.581	0.006	0.575	0.016	0.509
84e642d75ae6ece8147272418b6fe13d04db8d076fe306c4acedc329fceab564_s00	0.005	0.748	0	0.701	-0.009	0.711
84eeec681987753029eb83ea5f3ff7e8b5697783cdb2035f2882d40c9a3f1029_s00	0	0.9	0.1	0.8	0.1	0.8
88d5a03f8ecd459f076a06e0d5035149193bfdd727c30905de19054dcb9018ae_s00	0.026	0.426	0.025	0.412	0.008	0.403
8a26b134fe9343c0c794513dae7787b7ac1debec3bb2a7096ab0b874a31d8175_s00	-0.002	0.507	-0.001	0.491	-0.003	0.501
8b77284d6f37ab3fc826139ebadaec3b9d81c552fe525c3547bbbd6c65ac0d83_s00	0.016	0.84	0.034	0.783	0	0.792
8bef203fce625e4d8c89dca728158be4662dfdfdcd4dc73a6aa39a908c1631bc_s00	0.027	0.553	0.032	0.602	0.026	0.565
8d9b4205ddb10fa49a2973b4f3a2dc6923407ae015081e1a52c4b4c2fe8faa53_s00	0.034	0.753	0.035	0.735	0.034	0.729
8efed2e62c919e6d70a2ab548b1a33014877fe8a23f177ef25a9dee25ffe8842_s00	0.024	0.614	0.028	0.576	0.035	0.553
8fdc34509a0c3721f7b5e235c8a93e1f553343aa17ad103a1e89e3509a3e1570_s00	0.01	0.65	0.006	0.638	0.028	0.651
912a679e4b9b1d1a75170254fd675b8c24b664d80ad7ea7e460241a23535a406_s00	0.027	0.458	0.017	0.446	0.021	0.392
930f246a8e4ff273a72a6e4b3cf8e8caff94fca4eaf1dbe6f93ba37b8195c0a0_s00	0.009	0.576	0.028	0.586	0.016	0.588
94a5a37c3b1153d5c5aef2eca53c960b9f21f2ef1758209d7ec502ec324b03a3_s00	0.033	0.845	0.041	0.792	0.032	0.779
9620c33d8ef2772dbc5bd152429f507bd7fafb27e12109003292b671e556b089_s00	0.018	0.706	0.027	0.677	0.014	0.667
9774c82396327929fea05e40ae153cabf0107178b2ae3e40a5709b409793887e_s00	-0.003	0.492	0.014	0.51	0.026	0.472
9cdac2870cfe65b6cb61bd151020068a3b427118a27343767b07ea39483fee32_s00	0.005	0.56	-0.002	0.569	-0.001	0.631
9d429167633b4d9d7f41544a461975cf8e688a3affa6a8916799202874809f2a_s00	0.009	0.713	-0.002	0.694	0.048	0.646
a022908f1b7880838dbc0411e50828e64b4f5e0263afdf04295e30bb2ff58005_s00	0.029	0.718	0.026	0.685	0.007	0.696
a0afead3b4fe393f6a6159de040ecb2e66f8a89090abf0d0bf5b8e1d38ae667c_s00	-0.004	0.64	-0.003	0.617	0.069	0.541
a3a65623e079af7988b0c1cf1e54041003c6d730c91ecf200b71c47b93a67ed6_s00	0.049	0.309	-0.007	0.406	-0.055	0.365
a5e695fce80dc03efb6665a9ec14500ab47f4ee9f6437531388dd3cc32c90db1_s00	0.018	0.618	0.005	0.63	0.007	0.609
a6515d73077866808ad4cb837ecdac33612527b8a1041e82135e40fce2bb9380_s00	0.004	0.197	0.025	0.205	-0.011	0.243
a6593632dcbbe4c9e9429a9cec573d26fd8c91a47d554d315f25e7c2e0280ee3_s00	0.016	0.744	-0.014	0.744	-0.02	0.739
a7a581e6760df4701941670e73d72533e3b0fbd7563488ad92772b41f7709710_s00	0.024	0.802	0.016	0.75	0.016	0.753
a90cad45551d62c5cfa89517df8eb5e8f2f87f1a6e6678e606907afcbad91731_s00	0.005	0.736	0.011	0.695	0.02	0.674
aaa52100fafaa50877e777229cdf6cde7c422f145ff6719449b80631d9a3b0f6_s00	0.005	0.787	-0.006	0.746	0.02	0.738
ac782d2cad7f515ce7276926209820e386248e3d619b2df81e22d5e3c160b7cb_s00	-0.011	0.68	-0.016	0.672	0.02	0.621
adc315bd40d699fd4e4effbcce81cd7162851007f485d754ad3b0472f73a86df_s00	0.036	0.817	0.031	0.807	0.025	0.802
ade080c6618cbbb0a25680cf847f312b5e19b22bfe1cafec0436987ebe5b1e7e_s00	0.031	0.619	0.028	0.591	0.01	0.588
arpad_set03_01_s00	-0.018	0.723	-0.033	0.728	0.011	0.696
AS_09125_050116000001_A24f00d0_slice5_channel1_s00	0.019	0.48	0.017	0.386	0.039	0.355
AS_09125_050116000001_A24f00d0_slice6_channel1_s00	0.044	0.372	0.034	0.302	0.015	0.32
AS_09125_050116000001_L15f00d0_slice3_channel1_s00	0.051	0.363	0.03	0.29	0.014	0.312
b2c23ddb04531158da6a0abcaca78fec0ae5c6f64f60166e4f36f4a161efd76f_s00	0.014	0.764	0.031	0.823	0.03	0.718
b4de1e3eec159d8af1bd5447696f8996c31709edaf33e26ba9613816705847db_s00	0.017	0.791	0.005	0.788	0.039	0.752
b67a6e5da8b1cfa5319d94a7d3f8b706725753346c37a4636bf7382e98b3c5df_s00	0.083	0.482	0.012	0.546	0.087	0.465
bbce7ebc40323a0eff6574d0c3842f50f907f55fbfb46c777f0ed9a49e98ff9b_s00	0.032	0.55	0.021	0.56	0.015	0.57
bf566e75d5cb0196de4139573f8bbbda0fa38d5048edf7267fe8793dcc094a66_s00	0.007	0.506	-0.022	0.517	0.015	0.484
bfe8ef193a68a0a86a5e4ae1ddc27bda3f9ffe170494395be4030ba72737c565_s00	0.014	0.162	0.019	0.143	0.006	0.099
c00ae67f72816daee468474026e30705003b2d3501f123579a4f0a6366b66aa1_s00	0.012	0.653	0.023	0.624	0.048	0.599
c15c652c08153fb781a5349123ab8f80bb2a8680a41eb8e89e547ae01b7a5441_s00	0	1	0	1	0.05	0.95
c322c72b9d411e631580fee9312885088b4bb14ed297aa4b246ec943533b3ffb_s00	0.029	0.57	0.028	0.547	0.01	0.512
c620631271a56407d6d69fa1a69451ca99c50dcc30e29db04cf6fb7cacbde8cb_s00	0.027	0.412	0.047	0.399	0.031	0.411
c75139ef0546d2240b37afb3219eb74a06b7977818697d5c3138796472483af3_s00	0.01	0.479	0.012	0.459	0.011	0.455
c89ac06daef5c819309f03d6a35792d1a8a66abb8cb3414013ffe71d3dd9fe96_s00	0.016	0.67	0.032	0.652	0.006	0.659
cc88627344305b9a9b07f8bd042cb074c7a834c13de67ff4b24914ac68f07f6e_s00	0.015	0.766	0.026	0.707	0.034	0.708
cdab367b30db47061df837c1ae9fa875d6057614f797332d37d3513517d6c694_s00	0.115	0.692	0.087	0.707	0.115	0.679
ce37f6dd0615d45e66e41a8f2ed6fbc0bbe3103a290394ad474207507710eacc_s00	-0.008	0.598	0.015	0.522	0.019	0.537
ce9e1a58b58940039ae841466198b72ea21cc90584039a9294b47f5aef17ddfa_s00	0.007	0.587	0.004	0.57	-0.003	0.563
d1dbc6ee7c44a7027e935d040e496793186b884a1028d0e26284a206c6f5aff0_s00	0.013	0.278	0.025	0.282	-0.012	0.291
d35f25c8e3f7fca5232fc4d5e3faf14b025b20b3731af77fe971a5e2e9d69d28_s00	0.017	0.767	0.027	0.691	0.02	0.73
d3ce382f190ee24729bd2e80684c11bef72bc9c733cdbbc19a17d2c1b2e775f7_s00	0	0.685	0.008	0.706	0.068	0.63
d52958107d0b1f0288f50f346a833df3df485b92d5516cfcb536e73ab7adafd0_s00	0.013	0.832	0.016	0.761	0.028	0.758
d910b2b1be8406caecfe31a503d412ffc4e3d488286242ebc7381836121dd4ef_s00	0	0.46	0	0.45	0.004	0.437
da8ca06ccbb4e2a8718f7c2939ef6cc3a4088981f660842ad885a8273e740d55_s00	0.015	0.669	0.008	0.635	-0.002	0.638
dabfee30b46d23569c63fa7253ef10b2407fbe8023035a5030252313cb718097_s00	-0.003	0.771	0.008	0.725	0.024	0.727
dbe5ad05b6f87018159a3228c1d1725892a1bfb9fa9f8fcc2e8bfe70d69d0355_s00	0.062	0.711	0.021	0.752	0.007	0.739
df33b11184427e05c8a450f921586685975fe975f57315e686a0f26fddb93db1_s00	-0.011	0.475	0.001	0.46	0.081	0.401
df53d0b6c2c4e45d759b2c474011e2b2b32552cd100ca4b22388ab9ca1750ee2_s00	-0.005	0.438	-0.01	0.457	0.007	0.425
dna-12_s00	0.029	0.727	0.012	0.735	0.043	0.687
dna-12_s01	0.002	0.627	0.075	0.65	0.003	0.606
dna-12_s10	0.018	0.912	0.074	0.856	-0.013	0.855
dna-12_s11	-0.031	0.55	0.016	0.569	0.011	0.494
dna-16_s00	0.012	0.914	-0.015	0.92	0.033	0.831
dna-16_s01	0.053	0.657	0.013	0.69	0.06	0.676
dna-16_s10	0.018	0.626	0.011	0.613	0.034	0.566
dna-16_s11	0.033	0.945	0.015	0.945	0.009	0.892
dna-21_s00	0.081	0.63	0.146	0.624	0.039	0.528
dna-21_s01	0.024	0.582	0.017	0.571	0.026	0.515
dna-21_s10	0.013	0.555	0.051	0.484	0.052	0.447
dna-21_s11	-0.008	0.541	-0.041	0.574	-0.011	0.52
dna-28_s00	0.028	0.621	0.021	0.621	0.108	0.438
dna-28_s01	0.142	0.553	0.12	0.664	0.271	0.41
dna-28_s10	0.047	0.655	0.007	0.67	0.082	0.579
dna-28_s11	0.007	0.866	-0.019	0.86	-0.091	0.782
dna-29_s00	-0.021	0.782	0	0.753	0.106	0.484
dna-29_s01	0.008	0.846	0.096	0.811	0.149	0.61
dna-29_s10	0	0.899	0	0.878	0.14	0.714
dna-29_s11	0.007	0.645	0.007	0.7	-0.009	0.528
dna-30_s00	-0.029	0.85	0.017	0.783	0.013	0.72
dna-30_s01	0	0.9	0	0.9	0	0.867
dna-30_s10	0.071	0.736	0.005	0.802	0.025	0.685
dna-30_s11	0.016	0.815	0	0.815	0.013	0.752
dna-32_s00	-0.006	0.713	0.023	0.684	0.01	0.65
dna-32_s01	0.006	0.467	0.028	0.445	0.014	0.378
dna-32_s10	0	0.731	0.039	0.692	-0.011	0.683
dna-32_s11	0	0.96	0.018	0.96	0.027	0.884
dna-33_s00	0.038	0.613	0.059	0.683	0.037	0.44
dna-33_s01	0.039	0.751	0.002	0.738	0.009	0.689
dna-33_s10	0.066	0.595	0.069	0.63	0.104	0.573
dna-33_s11	0.016	0.82	-0.051	0.858	0.04	0.723
dna-37_s00	0	0.908	0.044	0.856	0.038	0.802
dna-37_s01	-0.009	0.652	-0.009	0.652	0	0.53
dna-37_s10	0	0.547	0	0.547	0.122	0.478
dna-37_s11	0.057	0.659	0	0.716	0.076	0.634
dna-41_s00	0.085	0.763	0.042	0.797	0.052	0.753
dna-41_s01	0.019	0.922	0	0.923	0.147	0.721
dna-41_s10	0.02	0.666	-0.034	0.718	0.018	0.639
dna-41_s11	0.041	0.664	0.105	0.641	0.102	0.542
dna-7_s00	0.075	0.715	0.075	0.715	0.04	0.639
dna-7_s01	0.064	0.499	0	0.499	-0.034	0.484
dna-7_s10	0.028	0.476	0.073	0.428	0.009	0.325
dna-7_s11	0.059	0.795	0.058	0.788	0.05	0.613
dna-8_s00	0.083	0.682	-0.099	0.856	0.019	0.637
dna-8_s01	0.067	0.6	0.067	0.6	0	0.65
dna-8_s10	0.016	0.54	0.075	0.465	0.072	0.436
dna-8_s11	0.033	0.745	0.015	0.745	0.016	0.689
e216ec5063d3562b793e434c491051bd8867f6c2e571e41137c7c560cc0e6a03_s00	-0.015	0.349	0.015	0.324	0.021	0.351
e52960d31f8bddf85400259beb4521383f5ceface1080be3429f2f926cc9b5c2_s00	0.022	0.773	0.019	0.731	0.015	0.741
e7a3a7c99483c243742b6cfa74e81cd48f126dcef004016ad0151df6c16a6243_s00	0.005	0.739	0.006	0.695	0.006	0.697
e81c758e1ca177b0942ecad62cf8d321ffc315376135bcbed3df932a6e5b40c0_s00	0.026	0.152	0.014	0.154	0.013	0.105
e9b8ad127f2163438b6236c74938f43d7b4863aaf39a16367f4af59bfd96597b_s00	-0.012	0.671	0.024	0.659	0.028	0.643
ea00f5a91ca75e745d675201cc62d7db266f8e2787033e15a7dd5f1cc5c0ad72_s00	0.023	0.752	0.016	0.72	0.038	0.7
ecb36c90cdd20245d89173c106f3c6a2d124d07bdea0ae202fb1efa49b0cd169_s00	0.019	0.759	0.013	0.691	0.013	0.702
edd36ed822e7ed760ff73e0524df22aa5bf5c565efcdc6c39603239c0896e7a8_s00	0.003	0.202	0.004	0.19	0.006	0.152
ee927e8255096971ddae1bd975cf80c4ad7c847c82d0b5f5dd2ddfe5407007ee_s00	0.014	0.412	0.007	0.407	-0.009	0.411
f0a75e0322f11cead4219aa530673fe5eef67580fb6fccc254963c9fc6b58aa1_s00	0	0.797	-0.025	0.776	0.011	0.778
f0c9f135c62572f3669a75b2c735e4477dc77fac85e653426ee2b3bcfbed7aaf_s00	0.006	0.599	0.011	0.585	0.014	0.581
f29fd9c52e04403cd2c7d43b6fe2479292e53b2f61969d25256d2d2aca7c6a81_s00	0.009	0.357	0.029	0.299	0.012	0.307
f29fd9c52e04403cd2c7d43b6fe2479292e53b2f61969d25256d2d2aca7c6a81_s01	0.013	0.168	-0.005	0.116	0.007	0.123
f43169e3d8b4f71e687945b9e72cbfdfe2e40e68842568e6a30c60d64c1378b6_s00	0.02	0.725	0.049	0.694	0.022	0.733
fc22db33a2495f58f118bc182c0087e140df14ccb8dad51373e1a54381f683de_s00	0.014	0.681	0.017	0.641	0.011	0.646
ff3407842ada5bc18be79ae453e5bdaa1b68afc842fc22fa618ac6e6599d0bb3_s00	-0.022	0.815	-0.029	0.805	0.019	0.793
ff3e512b5fb860e5855d0c05b6cf5a6bcc7792e4be1f0bdab5a00af0e18435c0_s00	0.022	0.405	0.001	0.388	-0.005	0.404
image_0010_14_s00	0.045	0.289	0.055	0.29	0.011	0.286
image_0010_14_s01	0.015	0.303	0.033	0.293	0.039	0.28
image_0010_14_s10	0.041	0.277	0.029	0.302	0.038	0.277
image_0010_14_s11	0.029	0.284	0.028	0.289	0.011	0.297
image_0014_32_s00	0.021	0.293	0.008	0.305	0.031	0.292
image_0014_32_s01	0.005	0.274	0.002	0.279	0.014	0.276
image_0014_32_s10	0.023	0.222	0.03	0.216	0.041	0.198
image_0014_32_s11	0.045	0.204	0.055	0.206	0.033	0.206
IXMtest_A06_s6_w1B9577918-4973-4A87-BA73-A168AA755527_s00	0.012	0.845	-0.002	0.808	0.019	0.799
IXMtest_A09_s1_w1CE70AD49-290D-4312-82E6-CDC717F32637_s00	0.01	0.756	0.006	0.705	0.012	0.704
IXMtest_A12_s7_w1EAEEA614-51ED-43B3-A4FF-088730911E4C_s00	-0.007	0.19	-0.013	0.159	0.005	0.174
IXMtest_A16_s2_w15AF20A10-82AE-48FA-AC50-7AE8AC3AA544_s00	0.005	0.822	0.01	0.788	0.009	0.787
IXMtest_A18_s1_w1BFDF1C94-9C1F-4F5F-BBC1-05196333B1BF_s00	0.015	0.828	-0.006	0.795	0.017	0.792
IXMtest_B02_s9_w124B5080D-EBE1-47D2-B147-C0F342039EDF_s00	-0.003	0.844	-0.027	0.826	0.013	0.799
IXMtest_B19_s7_w1E43B84DB-39E2-4BFB-8CB4-554B32098C75_s00	0.009	0.826	0.02	0.765	0.017	0.767
IXMtest_B24_s9_w18C4FE0DD-12CA-4711-9722-3E3105D1E691_s00	-0.018	0.639	-0.029	0.61	0.018	0.6
IXMtest_C02_s4_w1661FF37C-AB9B-4038-BDF3-D21DFD2811BE_s00	0.004	0.72	0.006	0.685	-0.007	0.689
IXMtest_D07_s4_w16CF58D03-0B05-41FE-AE73-7298887DEBB1_s00	0.013	0.679	0.021	0.635	0.023	0.634
IXMtest_D10_s2_w1BB72A093-72AB-476C-9513-2FF43BFB2134_s00	0.023	0.77	0.022	0.732	0.03	0.719
IXMtest_D19_s6_w1EB1F11AE-4FB6-481F-94D9-40246870F0CB_s00	0.013	0.801	0.012	0.763	0.032	0.754
IXMtest_D20_s9_w1588B4C42-5A0D-4B93-9A80-A6527CC1C411_s00	0.002	0.597	0.008	0.556	0.018	0.544
IXMtest_E04_s4_w1F5ABC12B-FABD-4E33-AB99-82271209853E_s00	0.009	0.762	0.01	0.714	0.016	0.714
IXMtest_E05_s2_w15CCE97F8-3F02-412E-8BF2-FC92972DDA1A_s00	-0.006	0.757	0.024	0.73	0.037	0.702
IXMtest_F04_s5_w1D94DA1A2-873C-44B3-80EB-36DC2A97E9A3_s00	0.002	0.73	0.017	0.669	0.006	0.676
IXMtest_F12_s9_w1CD127D58-4641-41D3-88CC-E12B7FE77D78_s00	0.007	0.778	0.014	0.735	0.004	0.737
IXMtest_F21_s1_w1E2770CF6-417B-4804-9B45-6EE7D783D8CA_s00	-0.004	0.787	0.009	0.745	-0.003	0.742
IXMtest_F22_s6_w1D6C33377-3947-4DAC-B62D-531C2565F150_s00	0.019	0.813	0.019	0.752	0.015	0.758
IXMtest_G06_s3_w19ABE30DE-4BFC-4CD5-AD16-6C8BD6E69F9D_s00	0.019	0.733	0.006	0.701	0.009	0.699
IXMtest_G08_s6_w1823194BE-DE9A-4638-BACD-CABE5FA4C89C_s00	0.016	0.774	0.02	0.725	0.013	0.718
IXMtest_G22_s5_w1CE8AEFCD-7739-4D60-B112-9D2D73EE05E5_s00	0.018	0.81	0.007	0.76	0.014	0.757
IXMtest_H06_s4_w16261E805-AF5F-4785-BB65-C77B61FF39F7_s00	0.013	0.649	0.021	0.601	0.012	0.625
IXMtest_H07_s2_w1D8F30687-16A2-4A0D-BDD5-377257089055_s00	0.007	0.825	0.01	0.788	0.007	0.791
IXMtest_H17_s1_w10A751E6C-5D06-4147-AB73-7FFAE0B57CC5_s00	0.021	0.758	0.017	0.729	0.012	0.735
IXMtest_H18_s7_w1D78A9181-AF11-4219-9C1E-2DB2684E948E_s00	0.011	0.683	0.014	0.639	0.017	0.631
IXMtest_I03_s4_w1C724E24D-7AD5-4166-A810-DC75A825495D_s00	0.013	0.84	0.021	0.798	0.019	0.792
IXMtest_I08_s2_w11996D679-5D76-4FB8-A681-2014A8999EC8_s00	0.016	0.875	0.012	0.839	0.01	0.841
IXMtest_I16_s9_w1582FD22A-5270-4FDC-868F-5F75808E2321_s00	0.009	0.784	-0.001	0.737	0.013	0.74
IXMtest_I17_s6_w1EB7CA00F-DF95-466C-BF8C-6304B6A4974E_s00	-0.012	0.75	-0.014	0.713	0.004	0.702
IXMtest_I18_s3_w1544C8B7A-E092-4F9D-B8D3-C489638D770F_s00	0.026	0.706	0.024	0.661	0.008	0.667
IXMtest_J08_s2_w1C146DB1C-05B3-49EF-9C62-1185FD9897AC_s00	0.01	0.75	0.021	0.703	0.039	0.673
IXMtest_J20_s1_w1EEE65E52-7AD8-47C7-A286-6E84C5D77953_s00	0.024	0.767	0.023	0.731	0.014	0.74
IXMtest_K05_s7_w1816D5E2A-B9D8-48DA-9FE6-CBC35FE38C8D_s00	0.015	0.734	0.011	0.698	0.009	0.704
IXMtest_K11_s4_w139A2D71E-EC27-49CC-BDA0-1118747BDC76_s00	0.014	0.743	0.012	0.699	0.014	0.696
IXMtest_K17_s5_w1BB3AD9D7-3A85-458C-AB1C-07A816C2C203_s00	0.019	0.784	0.017	0.733	0.008	0.735
IXMtest_K18_s8_w11FC8D3EA-E30D-46B8-A45E-0399327AA8AC_s00	0.026	0.752	0.036	0.702	0.021	0.719
IXMtest_L21_s5_w122478CD2-80DC-4B4E-9BC8-A6F6239F4103_s00	0.025	0.848	0.025	0.82	0.034	0.809
IXMtest_M12_s5_w16D817EFA-C3C9-45DB-AC15-61BB143DEC62_s00	0.017	0.71	0.02	0.671	0.02	0.656
IXMtest_N08_s2_w159DEEDD5-2882-4F9E-9048-F5BD2B918651_s00	0.027	0.724	0.014	0.702	-0.004	0.703
IXMtest_N15_s3_w148785C31-5B78-47BA-8802-FB8F2CEA6BE2_s00	0.012	0.705	0.014	0.665	0.01	0.652
IXMtest_N24_s7_w1AC0733FE-E0FD-45B2-930B-FEEAB052DB36_s00	-0.017	0.701	-0.009	0.661	-0.019	0.659
IXMtest_O13_s3_w12D9C1C9C-C582-4080-B9BE-4807FA3E0843_s00	0.064	0.809	0.007	0.863	0.096	0.773
IXMtest_O24_s5_w175443699-7C4C-4E5F-9C5F-57A342CC87DE_s00	0.007	0.78	0.004	0.737	0.013	0.738
IXMtest_P10_s2_w130B9EBAE-801C-4AAC-A3CE-1C96EE2E6FF9_s00	0.006	0.784	0.019	0.741	0.015	0.741
IXMtest_P10_s7_w1F78192AF-7D11-4D41-80F3-8CD6DB05AB57_s00	0.016	0.818	0.007	0.783	0.027	0.767
IXMtest_P13_s6_w1270AEE06-D31F-421C-8147-13644F4C5B94_s00	0.023	0.798	0.036	0.751	0.04	0.742
IXMtest_P15_s8_w1D26A5BC7-CF59-4027-B785-85AD33773609_s00	-0.01	0.791	-0.005	0.751	-0.009	0.729
IXMtest_P23_s7_w13B627CB9-6C57-4049-AAD7-6468A051DD24_s00	-0.005	0.855	0.017	0.774	-0.025	0.752
jw-1h_2_c5_s00	0.024	0.668	0.014	0.654	0	0.668
jw-1h_2_c5_s01	-0.007	0.521	0.024	0.49	-0.001	0.494
jw-1h_3_c5_s00	-0.014	0.725	0.014	0.711	0	0.711
jw-1h_3_c5_s01	0.122	0.621	-0.033	0.743	0	0.743
jw-1h_3_c5_s10	0.025	0.708	0	0.708	0	0.692
jw-1h_3_c5_s11	0.065	0.613	0.041	0.622	0.014	0.631
jw-24h_3_c5_s00	0	0.625	-0.043	0.644	0.014	0.611
jw-24h_3_c5_s01	-0.01	0.647	-0.02	0.647	0.021	0.609
jw-24h_3_c5_s10	-0.015	0.62	0.014	0.569	0.061	0.5
jw-24h_3_c5_s11	0.036	0.764	0.008	0.742	0.014	0.75
set03_image115_s00	0.032	0.647	0.031	0.643	0.021	0.628
set03_image117_s00	0.006	0.873	-0.009	0.843	-0.001	0.849
set03_image118_s00	-0.001	0.675	-0.004	0.66	0.019	0.628
set03_image119_s00	-0.001	0.637	-0.002	0.607	0.03	0.618
set03_image123_s00	0.009	0.403	0.008	0.363	0.005	0.334
set03_image125_s00	0.037	0.401	0.014	0.373	0.017	0.381
set05_Farkas-slide-20x-02032015_wA01_f20_z0_t0_c0_s00	0.017	0.423	0.014	0.418	0.024	0.354
Week1_22123_C04_02_w1_s00	0.051	0.713	0.07	0.665	0.071	0.644
Week1_22123_C04_02_w1_s01	0.037	0.758	0.005	0.728	-0.016	0.711
Week1_22123_C04_02_w1_s10	0.014	0.806	0.014	0.775	0.006	0.743
Week1_22123_C04_02_w1_s11	0.048	0.662	0.034	0.648	0.049	0.603
Week1_22123_C05_01_w1_s00	0.041	0.696	0.042	0.645	0.027	0.624
Week1_22123_C05_01_w1_s01	0.07	0.555	0.069	0.537	0.037	0.521
Week1_22123_C05_01_w1_s10	0.01	0.658	0.035	0.596	0.005	0.612
Week1_22123_C05_01_w1_s11	0.049	0.657	0.054	0.606	0.029	0.586

## Sheet: tiss5
image	delta_checkpoint3	noTTA_checkpoint3	delta_checkpoint2	noTTA_checkpoint2	delta_checkpoint1	noTTA_checkpoint1
00ae65c1c6631ae6f2be1a449902976e6eb8483bf6b0740d00530220832c6d3e_s00	0.021	0.516	0.014	0.565	0.002	0.521
01_3_s00	0.028	0.549	0.059	0.505	0.018	0.499
0121d6759c5adb290c8e828fc882f37dfaf3663ec885c663859948c154a443ed_s00	0.007	0.105	0.005	0.116	-0.002	0.108
04_3_s00	-0.021	0.261	-0.038	0.284	-0.007	0.283
0bf33d3db4282d918ec3da7112d0bf0427d4eafe74b3ee0bb419770eefe8d7d6_s00	-0.004	0.449	0.002	0.49	0.001	0.465
0d3640c1f1b80f24e94cc9a5f3e1d9e8db7bf6af7d4aba920265f46cadc25e37_s00	-0.012	0.497	0.013	0.487	-0.02	0.51
136000dc18fa6def2d6c98d4d0b2084d13c22eaffe82e26c665bcaa2a9e51261_s00	0.012	0.427	0.003	0.465	0.015	0.441
1631352dbafb8a90f11219fffd3bea368a30bc3bad3bbe0e84e19bd720df4945_s00	0.017	0.442	0.029	0.445	0.013	0.45
1d02c4b5921e916b9ddfb2f741fd6cf8d0e571ad51eb20e021c826b5fb87350e_s00	-0.056	0.602	0.026	0.628	0.057	0.522
1e488c42eb1a54a3e8412b1f12cde530f950f238d71078f2ede6a85a02168e1f_s00	0.01	0.403	-0.002	0.419	-0.02	0.432
2dd3356f2dcf470aec4003800744dfec6490e75d88011e1d835f4f3d60f88e7a_s00	0.006	0.375	0.011	0.343	-0.007	0.363
33a5b0ff232b425796ee6a9dd5b516ff9aad54ca723b4ec490bf5cd9b2e2a731_s00	0.017	0.38	0.03	0.36	0.011	0.343
4193474b2f1c72f735b13633b219d9cabdd43c21d9c2bb4dfc4809f104ba4c06_s00	0.016	0.386	-0.002	0.395	0.04	0.362
442c4eb0185698fe7d148c108a46f74abd399aecda2f4f22981a1671cd95dd7d_s00	0.006	0.341	0.003	0.317	-0.013	0.386
472b1c5ff988dadc209faea92499bc07f305208dbda29d16262b3d543ac91c71_s00	0.012	0.32	0.025	0.352	0.009	0.296
4d14a3629b6af6de86d850be236b833a7bfcbf6d8665fd73c6dc339e06c14607_s00	-0.019	0.308	-0.014	0.302	0.003	0.273
4e92129f4e8066d6f560d6022cd343a2245939aa49d8b06cddbd9bfc7e7eeb0e_s00	0.039	0.455	0.052	0.436	0.02	0.42
68_01_Caption_p1_s00	0.002	0.323	0.038	0.298	0.014	0.312
68_01_Caption_p1_s01	0.038	0.49	0.045	0.495	0.012	0.506
68_01_Caption_p1_s10	0.004	0.512	0.025	0.487	0.014	0.471
68_01_Caption_p1_s11	0.013	0.566	0.013	0.556	0.02	0.525
6c67b78e8164801059375ed9a607f61e67a7ae347e92e36a7f20514224541d56_s00	0.018	0.364	0.012	0.359	0.013	0.348
82_01_Caption_p32_03_s00	0.056	0.411	0.039	0.421	0.052	0.408
a31deaf0ac279d5f34fb2eca80cc2abce6ef30bd64e7aca40efe4b2ba8e9ad3d_s00	0.02	0.479	0.016	0.491	0.016	0.46
B16-62734_1_2048_slide_p407_06_s00	0.01	0.454	0.033	0.458	0.007	0.444
bb61fc17daf8bdd4e16fdcf50137a8d7762bec486ede9249d92e511fcb693676_s00	-0.019	0.482	0.018	0.493	0.039	0.494
brownie4_03_s00	0.033	0.364	0.049	0.364	0.05	0.361
c8e79ff4ac55f4b772057de28e539727b7f4f2a3de73bf7a082a0ace86d609eb_s00	0.02	0.344	0.01	0.388	0.032	0.338
Eosinophilic_variant_of_chromophobe_renal_cell_carcinoma_--_intermed_mag_07_s00	0.04	0.508	0.051	0.517	0.035	0.556
f5effed21f671bbf4551ecebb7fe95f3be1cf09c16a60afe64d2f0b95be9d1eb_s00	-0.005	0.286	-0.018	0.326	-0.006	0.263
img00010_s00	0.026	0.584	0.029	0.685	0.044	0.641
img00010_s01	0.065	0.243	0.103	0.234	0.092	0.24
img00010_s10	-0.036	0.481	-0.041	0.475	-0.059	0.498
img00010_s11	0	0.116	-0.005	0.116	-0.033	0.117
TCGA-21-5784-01Z-00-DX1_s00	0.017	0.242	0.017	0.229	-0.003	0.251
TCGA-DK-A2I6-01A-01-TS1_s00	0.025	0.375	0.02	0.381	0.005	0.385

## Sheet: tiss15_cv1
image	delta_checkpoint3	noTTA_checkpoint3	delta_checkpoint2	noTTA_checkpoint2	delta_checkpoint1	noTTA_checkpoint1
01_1_s00	0.053	0.375	0.06	0.334	0.01	0.367
02_3_s00	0.031	0.41	0.005	0.381	0.011	0.353
03_2_s00	0.036	0.412	0.028	0.377	0.013	0.403
03_4_s00	0.079	0.418	0.068	0.435	0.082	0.414
04_7_s00	0.041	0.231	0.028	0.205	-0.001	0.215
07_2_s00	-0.006	0.384	-0.026	0.357	-0.002	0.33
08_3_s00	0.03	0.395	0.033	0.357	0.029	0.327
0e21d7b3eea8cdbbed60d51d72f4f8c1974c5d76a8a3893a7d5835c85284132e_s00	0.043	0.546	0.04	0.537	0.027	0.566
10_2_s00	-0.043	0.353	-0.037	0.345	0.021	0.315
106452624_02_s00	0.035	0.503	0.036	0.476	0.046	0.48
11_1_s00	0.001	0.52	0.015	0.489	0.01	0.475
1d9eacb3161f1e2b45550389ecf7c535c7199c6b44b1c6a46303f7b965e508f1_s00	0.009	0.342	0.007	0.304	-0.003	0.303
2c61fdcb36fd1b2944895af6204279e9f6c164ba894198b40c8b7a3c9bf500ea_s00	0.033	0.45	-0.041	0.488	0.051	0.419
353ab00e964f71aa720385223a9078b770b7e3efaf5be0f66e670981f68fe606_s00	0.033	0.484	0.056	0.457	0.041	0.485
3934a094e8537841e973342c7f8880606f7a2712b14930340d6f6c2afe178c25_s00	0.017	0.492	0.027	0.475	0.056	0.466
44afae184c89e6ba55985b4d341acc1ae1e8b6ef96312064e0e6e630e022b078_s00	0	0.434	0.029	0.383	0.038	0.384
4590d7d47f521df62f3bcb0bf74d1bca861d94ade614d8afc912d1009d607b94_s00	0.002	0.514	0.018	0.488	0.005	0.519
5_01_s00	0.006	0.199	0.014	0.167	0.009	0.192
55f98f43c152aa0dc8bea513f8ba558cc57494b81ae4ee816977816e79629c50_s00	0.033	0.243	0.016	0.233	-0.001	0.24
5d75a63972ef643efd7c42f20668b167f2af43635d6263962d84e62e7609ab51_s00	-0.006	0.495	-0.002	0.506	0.009	0.485
673baf65ae5c571d6be452eb41e79ef3fc2eb3fd238e621c6b7621763b429989_s00	0	0.425	0.011	0.354	-0.007	0.369
68_01_Caption_p33_s00	-0.003	0.511	0.016	0.51	0.007	0.499
68_01_Caption_p33_s01	0.016	0.47	0.019	0.503	-0.003	0.508
68_01_Caption_p33_s10	0.005	0.515	0.027	0.521	0.01	0.548
68_01_Caption_p33_s11	0.022	0.515	0.029	0.524	0.013	0.519
6ab24e7e1f6c9fdd371c5edae1bbb20abeeb976811f8ab2375880b4483860f4d_s00	0.036	0.56	0.055	0.547	0.063	0.554
74a7785530687a11ecd073e772f90912d9967d02407a192bfab282c35f55ab94_s00	0	0.149	0.004	0.154	0.006	0.149
7f55678298adb736987d9fb5d1d2daefb08fe5bf4d81b2380bedf9449f79cc38_s00	-0.002	0.536	0.01	0.52	0.002	0.551
853a4c67900c411abd04467f7bc7813d3c58a5f565c8b0807e13c6e6dea21344_s00	-0.022	0.557	0.017	0.508	-0.019	0.52
96984c_200x_01_s00	0	0.478	0.004	0.454	0.011	0.461
ad473063dab4bf4f2461d9a99a9c0166d4871f156516d9e0a523484e7cf2258d_s00	0.031	0.31	0.045	0.294	-0.001	0.292
af6b6173c59450bc76b2cc461cf233921fbfdb6feb8dd6da03a0d44193221fd0_s00	0.012	0.358	0.006	0.371	-0.021	0.394
arpad_set02_04_s00	0.004	0.578	-0.023	0.619	-0.005	0.588
arpad_set02_08_s00	0.013	0.476	0.027	0.466	0.007	0.492
B15-32768_3_1_x40_z0_i33j069_s00	0.009	0.468	-0.017	0.488	0.004	0.463
B15-32768_3_1_x40_z0_i33j069_s01	0.073	0.346	0.084	0.349	0.078	0.346
B15-32768_3_1_x40_z0_i33j069_s02	0.073	0.424	0.024	0.476	0.031	0.432
B15-32768_3_1_x40_z0_i33j069_s10	0.027	0.323	-0.017	0.365	0.003	0.346
B15-32768_3_1_x40_z0_i33j069_s11	-0.01	0.19	-0.017	0.197	-0.001	0.189
B15-32768_3_1_x40_z0_i33j069_s12	0.027	0.306	-0.008	0.359	0.058	0.302
B15-32768_3_1_x40_z0_i33j069_s20	0.016	0.504	0.005	0.515	0.001	0.51
B15-32768_3_1_x40_z0_i33j069_s21	0.032	0.412	0.052	0.438	0.065	0.43
B15-32768_3_1_x40_z0_i33j069_s22	0.024	0.438	-0.01	0.423	0.024	0.396
B15-32768_3_1_x40_z0_i35j065_s00	0.039	0.304	0.013	0.322	0.013	0.317
B15-32768_3_1_x40_z0_i35j065_s01	0.034	0.38	0.038	0.373	0.035	0.381
B15-32768_3_1_x40_z0_i35j065_s02	0.006	0.465	0.019	0.476	0.04	0.451
B15-32768_3_1_x40_z0_i35j065_s10	0.04	0.458	0.034	0.474	0.023	0.451
B15-32768_3_1_x40_z0_i35j065_s11	0.043	0.391	0.03	0.394	0.035	0.394
B15-32768_3_1_x40_z0_i35j065_s12	0.029	0.408	0.033	0.411	0.018	0.389
B15-32768_3_1_x40_z0_i35j065_s20	0.036	0.347	0.044	0.371	0.027	0.353
B15-32768_3_1_x40_z0_i35j065_s21	0.023	0.293	0.013	0.327	0.032	0.283
B15-32768_3_1_x40_z0_i35j065_s22	0.009	0.384	-0.007	0.424	0.008	0.373
B16-62734_1_2048_slide_p410_01_s00	-0.006	0.55	-0.013	0.573	0.003	0.58
b83d1d77935b6cfd44105b54600ffc4b6bd82de57dec65571bcb117fa8398ba3_s00	0.006	0.221	0.01	0.192	0.008	0.193
c1afe66cd139f996fd984f5f2622903730ec2f1192d90608154f07f7ef6cdb4b_s00	0.007	0.498	0.01	0.503	0.055	0.495
cbca32daaae36a872a11da4eaff65d1068ff3f154eedc9d3fc0c214a4e5d32bd_s00	0.013	0.473	0.004	0.474	-0.009	0.471
ef3ef194e5657fda708ecbd3eb6530286ed2ba23c88efb9f1715298975c73548_s00	0.047	0.412	0.044	0.409	0.076	0.385
Eosinophilic_variant_of_chromophobe_renal_cell_carcinoma_--_intermed_mag_05_s00	-0.035	0.541	-0.04	0.553	-0.003	0.485
f952cc65376009cfad8249e53b9b2c0daaa3553e897096337d143c625c2df886_s00	-0.005	0.331	-0.009	0.349	-0.003	0.32
Hurthle_cell_carcinoma_--_high_mag_02_s00	0.046	0.602	0.083	0.571	0.056	0.563
image009_02_s00	0.076	0.549	0.114	0.552	0.11	0.55
image011_01_s00	0.033	0.488	0.024	0.466	0.004	0.449
image015_s00	0.013	0.256	0.006	0.232	0.002	0.234
img00008_s00	0.02	0.159	0.023	0.156	0.019	0.17
img00008_s01	0.015	0.402	-0.001	0.403	0.01	0.387
img00008_s10	0.037	0.314	0.029	0.339	-0.016	0.35
img00008_s11	-0.007	0.193	0.022	0.179	0.03	0.225
Leydig-cell-5_s00	0.018	0.212	0.023	0.176	0.003	0.224
set01_image015_04_s00	0.026	0.667	0.026	0.63	0.011	0.617
set04_image_11_s00	0	0.458	0.012	0.411	0.008	0.394
set04_image_13_s00	0.019	0.405	0.021	0.374	0.024	0.382
TCGA-18-5592-01Z-00-DX1_s00	0.032	0.274	0.028	0.255	0.025	0.264
TCGA-49-4488-01Z-00-DX1_s00	0.012	0.335	0.004	0.316	0.006	0.326
TCGA-B0-5698-01Z-00-DX1_s00	0.009	0.253	-0.004	0.254	0.004	0.255
TCGA-G2-A2EK-01A-02-TSB_s00	0.011	0.29	-0.015	0.294	-0.003	0.276
TCGA-G9-6336-01Z-00-DX1_s00	0.043	0.343	0.037	0.319	0.025	0.322

[truncated: 6 more sheets: tiss15_cv2, tiss15_cv3, tiss15_cv4, tiss15_cv5, tiss15_cv6, tiss30]
