# Supplementary material for: Test-time augmentation for deep learning-based cell segmentation on microscopy images
Source: Sci Rep. 2020 Mar 19;10:5068. doi: 10.1038/s41598-020-61808-3 (PMC7081314; doi:10.1038/s41598-020-61808-3)
Supplement: Supplementary file 5 — Supplementary Table 4. [file 41598_2020_61808_MOESM5_ESM.xlsx]

## Sheet: Mask R-CNN Wilcoxon paired test
Set	checkpoint_1	checkpoint_2	checkpoint_3
tiss_5	0.00277	0.0001255	0.002417
fluo_5	0.0004218	2.432e-05	0.0001071
tiss_30	2.545e-15	< 2,2e-16	7.669e-16
fluo_30	< 2,2e-16	< 2,2e-16	< 2,2e-16
tiss15_cv1	7.303e-10	2.109e-07	9.033e-10
tiss15_cv2	1.01e-10	7.373e-10	5.378e-11
tiss15_cv3	5.558e-13	3.455e-11	4.295e-11
tiss15_cv4	1.366e-15	3.292e-15	5.473e-14
tiss15_cv5	1.721e-09	2.334e-06	8.804e-08
tiss15_cv6	7.292e-10	1.838e-11	2.614e-07
fluo15_cv1	< 2,2e-16	< 2,2e-16	< 2,2e-16
fluo15_cv2	< 2,2e-16	< 2,2e-16	3.3e-14
fluo15_cv3	7.88e-15	< 2,2e-16	< 2,2e-16
fluo15_cv4	< 2,2e-16	< 2,2e-16	1.499e-13
fluo15_cv5	2.381e-16	4.72e-14	7.029e-16
fluo15_cv6	< 2,2e-16	< 2,2e-16	< 2,2e-16

## Sheet: U-Net Wilcoxon paired test
Set	p-value
tiss15_1	9.53674e-07
tiss15_2	9.53674e-07
tiss15_3	9.53674e-07
tiss15_4	9.53674e-07
tiss15_5	9.53674e-07
tiss15_6	9.53674e-07
fluo15_1	0.03479
fluo15_2	0.000353813
fluo15_3	1.33514e-05
fluo15_4	8.39233e-05
fluo15_5	0.000704765
fluo15_6	4.1008e-05
fluo5	6.67572e-05
tiss5	9.53674e-07
fluo30	3.14713e-05
tiss30	9.53674e-07
